# Supplementary material for: Phenotypic and Genomic Characterization of the Comune di Sicilia Goat: Towards the Conservation of an Endangered Local Breed
Source: Animals (Basel). 2023 Oct 13;13(20):3207. doi: 10.3390/ani13203207 (PMC10603724; doi:10.3390/ani13203207)
Supplement: Supplementary file 1 [file animals-13-03207-s001.zip › Table S3.xlsx]

## Sheet: Horned vs Polled
CHR	start	end	Gene	Name	FST	ROH
1	2580048	2888631	TIAM1	TIAM Rac1 associated GEF 1 [Source:HGNC Symbol;Acc:HGNC:11805]	X
1	8642502	8954580	APP	amyloid beta precursor protein [Source:HGNC Symbol;Acc:HGNC:620]	X
1	13852693	14110035	NCAM2	neural cell adhesion molecule 2 [Source:HGNC Symbol;Acc:HGNC:7657]	X
1	64339422	64551026	GSK3B	glycogen synthase kinase 3 beta [Source:HGNC Symbol;Acc:HGNC:4617]	X
1	65080467	65117038	RABL3	RAB, member of RAS oncogene family like 3 [Source:HGNC Symbol;Acc:HGNC:18072]	X
1	67630418	67719118	HACD2	3-hydroxyacyl-CoA dehydratase 2 [Source:HGNC Symbol;Acc:HGNC:9640]	X
1	69941363	69989310	IQCG	IQ motif containing G [Source:HGNC Symbol;Acc:HGNC:25251]	X
1	71889937	72050624	ACAP2	ArfGAP with coiled-coil, ankyrin repeat and PH domains 2 [Source:HGNC Symbol;Acc:HGNC:16469]	X
1	77162740	77326865	TP63	tumor protein p63 [Source:HGNC Symbol;Acc:HGNC:15979]	X
1	82931388	82988731	PARL	presenilin associated rhomboid like [Source:HGNC Symbol;Acc:HGNC:18253]	X
1	82964908	83104829	YEATS2	YEATS domain containing 2 [Source:HGNC Symbol;Acc:HGNC:25489]	X
1	87163136	87178432	NDUFB5	NADH:ubiquinone oxidoreductase subunit B5 [Source:HGNC Symbol;Acc:HGNC:7700]	X
1	107084247	107148842	SCHIP1	schwannomin interacting protein 1 [Source:HGNC Symbol;Acc:HGNC:15678]	X
1	110008335	110020387	CCNL1	cyclin L1 [Source:HGNC Symbol;Acc:HGNC:20569]	X
1	155266411	155341743	SATB1	SATB homeobox 1 [Source:HGNC Symbol;Acc:HGNC:10541]	X
2	13585848	13612787	SNRNP40	small nuclear ribonucleoprotein U5 subunit 40 [Source:HGNC Symbol;Acc:HGNC:30857]	X
2	14709878	14721595	ZBTB8OS	zinc finger and BTB domain containing 8 opposite strand [Source:HGNC Symbol;Acc:HGNC:24094]	X
2	17953910	18337801	DNER	delta/notch like EGF repeat containing [Source:HGNC Symbol;Acc:HGNC:24456]	X
3	18441966	18639728	ST3GAL3	ST3 beta-galactoside alpha-2,3-sialyltransferase 3 [Source:HGNC Symbol;Acc:HGNC:10866]	X
3	22323814	22545409	TRABD2B	TraB domain containing 2B [Source:HGNC Symbol;Acc:HGNC:44200]	X
3	24684778	24774850	ELAVL4	ELAV like RNA binding protein 4 [Source:HGNC Symbol;Acc:HGNC:3315]	X
3	29217119	29240281	TTC4	tetratricopeptide repeat domain 4 [Source:HGNC Symbol;Acc:HGNC:12394]	X
3	33926434	33926538	U6	U6 spliceosomal RNA [Source:RFAM;Acc:RF00026]		X
3	34082883	34586195	FGGY	FGGY carbohydrate kinase domain containing [Source:HGNC Symbol;Acc:HGNC:25610]		X
3	34639886	34706718	HOOK1	hook microtubule tethering protein 1 [Source:HGNC Symbol;Acc:HGNC:19884]		X
3	34718413	34750755	CYP2J30	cytochrome P450 family 2 subfamily J member 30 [Source:VGNC Symbol;Acc:VGNC:104207]		X
3	34766806	34793796	CYP2J29	cytochrome P450 family 2 subfamily J member 29 [Source:VGNC Symbol;Acc:VGNC:103444]		X
3	34866650	34904579	CYP2J26	cytochrome P450 family 2 subfamily J member 26 [Source:VGNC Symbol;Acc:VGNC:103445]		X
3	35017257	35124845	C1orf87	chromosome 1 open reading frame 87 [Source:HGNC Symbol;Acc:HGNC:28547]		X
3	41743432	41967656	PDE4B	phosphodiesterase 4B [Source:HGNC Symbol;Acc:HGNC:8781]	X
3	53828535	54160156	AK5	adenylate kinase 5 [Source:HGNC Symbol;Acc:HGNC:365]	X
3	62426246	62581968	DDAH1	dimethylarginine dimethylaminohydrolase 1 [Source:HGNC Symbol;Acc:HGNC:2715]	X
3	90626614	90862829	MAGI3	membrane associated guanylate kinase, WW and PDZ domain containing 3 [Source:HGNC Symbol;Acc:HGNC:29647]	X
3	91304123	91370920	SYT6	synaptotagmin 6 [Source:HGNC Symbol;Acc:HGNC:18638]	X
3	91855634	91943288	DENND2C	DENN domain containing 2C [Source:HGNC Symbol;Acc:HGNC:24748]	X
3	94207186	94287301	PTGFRN	prostaglandin F2 receptor inhibitor [Source:HGNC Symbol;Acc:HGNC:9601]	X
3	99486651	99494929	MTMR11	myotubularin related protein 11 [Source:HGNC Symbol;Acc:HGNC:24307]	X
3	99501319	99556426	OTUD7B	OTU deubiquitinase 7B [Source:HGNC Symbol;Acc:HGNC:16683]	X
3	116995251	117055409	TMCO1	transmembrane and coiled-coil domains 1 [Source:HGNC Symbol;Acc:HGNC:18188]	X
4	15536023	15623577	AGK	acylglycerol kinase [Source:HGNC Symbol;Acc:HGNC:21869]		X
4	15935626	15935732	U6	U6 spliceosomal RNA [Source:RFAM;Acc:RF00026]		X
4	16228268	16385154	BRAF	B-Raf proto-oncogene, serine/threonine kinase [Source:HGNC Symbol;Acc:HGNC:1097]		X
4	16324674	16324792	5S_rRNA	5S ribosomal RNA [Source:RFAM;Acc:RF00001]		X
4	16399160	16403853	NDUFB2	NADH:ubiquinone oxidoreductase subunit B2 [Source:HGNC Symbol;Acc:HGNC:7697]		X
4	16408672	16422924	ADCK2	aarF domain containing kinase 2 [Source:HGNC Symbol;Acc:HGNC:19039]		X
4	16471612	16535945	DENND2A	DENN domain containing 2A [Source:HGNC Symbol;Acc:HGNC:22212]		X
4	16611290	16630860	RAB19	RAB19, member RAS oncogene family [Source:HGNC Symbol;Acc:HGNC:19982]		X
4	16630745	16682946	SLC37A3	solute carrier family 37 member 3 [Source:HGNC Symbol;Acc:HGNC:20651]		X
4	16821727	16891153	KDM7A	lysine demethylase 7A [Source:HGNC Symbol;Acc:HGNC:22224]		X
4	16905817	16948833	PARP12	poly(ADP-ribose) polymerase family member 12 [Source:HGNC Symbol;Acc:HGNC:21919]		X
4	16953429	17122899	TBXAS1	thromboxane A synthase 1 [Source:VGNC Symbol;Acc:VGNC:103459]		X
4	17831352	17911368	KIAA1549	KIAA1549 [Source:HGNC Symbol;Acc:HGNC:22219]		X
4	17970904	18018532	ATP6V0A4	ATPase H+ transporting V0 subunit a4 [Source:HGNC Symbol;Acc:HGNC:866]		X
4	18021554	18021650	Y_RNA	Y RNA [Source:RFAM;Acc:RF00019]		X
4	18028846	18121694	SVOPL	SVOP like [Source:HGNC Symbol;Acc:HGNC:27034]		X
4	18133557	18239642	TRIM24	tripartite motif containing 24 [Source:HGNC Symbol;Acc:HGNC:11812]		X
4	18587381	18636056	AKR1D1	aldo-keto reductase family 1 member D1 [Source:HGNC Symbol;Acc:HGNC:388]		X
4	18679586	18803128	CREB3L2	cAMP responsive element binding protein 3 like 2 [Source:HGNC Symbol;Acc:HGNC:23720]		X
4	32636130	32738085	SLC13A1	solute carrier family 13 member 1 [Source:HGNC Symbol;Acc:HGNC:10916]	X
4	41098675	41425623	GLI3	GLI family zinc finger 3 [Source:HGNC Symbol;Acc:HGNC:4319]	X
4	45655757	45683302	GTPBP10	GTP binding protein 10 [Source:HGNC Symbol;Acc:HGNC:25106]	X
4	75944889	76159854	FBXL13	F-box and leucine rich repeat protein 13 [Source:HGNC Symbol;Acc:HGNC:21658]	X
5	29293672	29382797	LIMA1	LIM domain and actin binding 1 [Source:HGNC Symbol;Acc:HGNC:24636]	X
5	72303927	72312671	HMOX1	heme oxygenase 1 [Source:NCBI gene (formerly Entrezgene);Acc:100860951]	X
5	84713577	85182459	SOX5	SRY-box transcription factor 5 [Source:HGNC Symbol;Acc:HGNC:11201]	X
5	106708679	106972256	ERC1	ELKS/RAB6-interacting/CAST family member 1 [Source:HGNC Symbol;Acc:HGNC:17072]	X
5	113231658	113489082	EFCAB6	EF-hand calcium binding domain 6 [Source:HGNC Symbol;Acc:HGNC:24204]	X
6	4547532	4652415	TNIP3	TNFAIP3 interacting protein 3 [Source:HGNC Symbol;Acc:HGNC:19315]	X
6	4844551	5103995	PRDM5	PR/SET domain 5 [Source:HGNC Symbol;Acc:HGNC:9349]	X
6	50392824	50470394	PCDH7	protocadherin 7 [Source:HGNC Symbol;Acc:HGNC:8659]	X
6	86965565	87335737	SLC4A4	solute carrier family 4 member 4 [Source:HGNC Symbol;Acc:HGNC:11030]	X
6	90372994	90501325	PARM1	prostate androgen-regulated mucin-like protein 1 [Source:HGNC Symbol;Acc:HGNC:24536]	X
6	104893202	105011867	STX18	syntaxin 18 [Source:HGNC Symbol;Acc:HGNC:15942]	X
7	12482201	12550489	CHD1	chromodomain helicase DNA binding protein 1 [Source:HGNC Symbol;Acc:HGNC:1915]	X
7	37328767	37629960	GABRB2	gamma-aminobutyric acid type A receptor subunit beta2 [Source:HGNC Symbol;Acc:HGNC:4082]	X
7	42418863	42852263	SGCD	sarcoglycan delta [Source:HGNC Symbol;Acc:HGNC:10807]	X
7	55152252	55152357	U6	U6 spliceosomal RNA [Source:RFAM;Acc:RF00026]		X
7	55202162	55203130	KCTD16	potassium channel tetramerization domain containing 16 [Source:HGNC Symbol;Acc:HGNC:29244]		X
7	56060015	56169881	NR3C1	nuclear receptor subfamily 3 group C member 1 [Source:HGNC Symbol;Acc:HGNC:7978]		X
7	56876924	56897141	FGF1	fibroblast growth factor 1 [Source:HGNC Symbol;Acc:HGNC:3665]		X
7	56912968	56913074	U6	U6 spliceosomal RNA [Source:RFAM;Acc:RF00026]		X
7	57188251	57189150	SPRY4	sprouty RTK signaling antagonist 4 [Source:HGNC Symbol;Acc:HGNC:15533]		X
7	57331474	57375507	NDFIP1	Nedd4 family interacting protein 1 [Source:HGNC Symbol;Acc:HGNC:17592]		X
7	57496211	57513001	PCDH12	protocadherin 12 [Source:HGNC Symbol;Acc:HGNC:8657]		X
7	57514760	57527867	DELE1	DAP3 binding cell death enhancer 1 [Source:HGNC Symbol;Acc:HGNC:28969]		X
7	57556692	57572012	PCDH1	protocadherin 1 [Source:HGNC Symbol;Acc:HGNC:8655]		X
7	57733171	57733366	U4	U4 spliceosomal RNA [Source:RFAM;Acc:RF00015]		X
7	57742977	57768622	ARAP3	ArfGAP with RhoGAP domain, ankyrin repeat and PH domain 3 [Source:HGNC Symbol;Acc:HGNC:24097]		X
7	57771815	57781773	FCHSD1	FCH and double SH3 domains 1 [Source:HGNC Symbol;Acc:HGNC:25463]		X
7	57782866	57785406	RELL2	RELT like 2 [Source:HGNC Symbol;Acc:HGNC:26902]		X
7	57786574	57798968	HDAC3	histone deacetylase 3 [Source:HGNC Symbol;Acc:HGNC:4854]		X
7	57801747	57916324	DIAPH1	diaphanous related formin 1 [Source:HGNC Symbol;Acc:HGNC:2876]		X
7	57921771	58091464	PCDHGC4	protocadherin gamma subfamily C, 4 [Source:HGNC Symbol;Acc:HGNC:8717]		X
7	58028682	58035121	PCDHGB5	protocadherin gamma subfamily B, 5 [Source:HGNC Symbol;Acc:HGNC:8712]		X
7	58042726	58050617	PCDHGA7	protocadherin gamma subfamily A, 7 [Source:HGNC Symbol;Acc:HGNC:8705]		X
7	58055440	58061670	PCDHGA6	protocadherin gamma subfamily A, 6 [Source:HGNC Symbol;Acc:HGNC:8704]		X
7	58071480	58081401	PCDHGA4	protocadherin gamma subfamily A, 4 [Source:HGNC Symbol;Acc:HGNC:8702]		X
7	58095216	58173451	PCDHB15	protocadherin beta 15 [Source:HGNC Symbol;Acc:HGNC:8686]		X
7	58121424	58122329	SLC25A2	solute carrier family 25 member 2 [Source:HGNC Symbol;Acc:HGNC:22921]		X
7	58186272	58188671	PCDHB14	protocadherin beta 14 [Source:HGNC Symbol;Acc:HGNC:8685]		X
7	58214718	58223366	PCDHB13	protocadherin beta 13 [Source:HGNC Symbol;Acc:HGNC:8684]		X
7	58226201	58228590	PCDHB7	protocadherin beta 7 [Source:HGNC Symbol;Acc:HGNC:8692]		X
7	58266850	58269237	PCDHB6	protocadherin beta 6 [Source:HGNC Symbol;Acc:HGNC:8691]		X
7	58291919	58294309	PCDHB4	protocadherin beta 4 [Source:HGNC Symbol;Acc:HGNC:8689]		X
7	58350170	58352626	PCDHB1	protocadherin beta 1 [Source:HGNC Symbol;Acc:HGNC:8680]		X
7	58411651	58576084	PCDHAC2	protocadherin alpha subfamily C, 2 [Source:HGNC Symbol;Acc:HGNC:8677]	X	X
7	58499092	58505598	PCDHAC1	protocadherin alpha subfamily C, 1 [Source:HGNC Symbol;Acc:HGNC:8676]		X
7	58528151	58537358	PCDHA12	protocadherin alpha 12 [Source:HGNC Symbol;Acc:HGNC:8666]		X
7	58546001	58556882	PCDHA10	protocadherin alpha 10 [Source:HGNC Symbol;Acc:HGNC:8664]		X
7	58594866	58598818	PCDHA4	protocadherin alpha 4 [Source:HGNC Symbol;Acc:HGNC:8670]		X
7	58598828	58609363	PCDHA3	protocadherin alpha 3 [Source:HGNC Symbol;Acc:HGNC:8669]		X
7	58609812	58612766	PCDHA2	protocadherin alpha 2 [Source:HGNC Symbol;Acc:HGNC:8668]		X
7	58665787	58665883	Vault	Vault RNA [Source:RFAM;Acc:RF00006]		X
7	58669461	58673620	ZMAT2	zinc finger matrin-type 2 [Source:HGNC Symbol;Acc:HGNC:26433]		X
7	58673936	58681868	HARS2	histidyl-tRNA synthetase 2, mitochondrial [Source:HGNC Symbol;Acc:HGNC:4817]		X
7	58682208	58695583	HARS1	histidyl-tRNA synthetase 1 [Source:HGNC Symbol;Acc:HGNC:4816]		X
7	58695560	58698240	DND1	DND microRNA-mediated repression inhibitor 1 [Source:HGNC Symbol;Acc:HGNC:23799]		X
7	58698931	58703054	WDR55	WD repeat domain 55 [Source:HGNC Symbol;Acc:HGNC:25971]		X
7	58705630	58717987	IK	IK cytokine [Source:HGNC Symbol;Acc:HGNC:5958]		X
7	58718293	58720153	NDUFA2	NADH:ubiquinone oxidoreductase subunit A2 [Source:HGNC Symbol;Acc:HGNC:7685]		X
7	58720656	58726337	TMCO6	transmembrane and coiled-coil domains 6 [Source:HGNC Symbol;Acc:HGNC:28814]		X
7	58732435	58733556	CD14	CD14 molecule [Source:HGNC Symbol;Acc:HGNC:1628]		X
7	58755722	58756696	SLC35A4	solute carrier family 35 member A4 [Source:HGNC Symbol;Acc:HGNC:20753]		X
7	58760069	58765862	APBB3	amyloid beta precursor protein binding family B member 3 [Source:HGNC Symbol;Acc:HGNC:20708]		X
7	58766824	58772556	SRA1	steroid receptor RNA activator 1 [Source:HGNC Symbol;Acc:HGNC:11281]		X
7	58774009	58775545	EIF4EBP3	eukaryotic translation initiation factor 4E binding protein 3 [Source:HGNC Symbol;Acc:HGNC:3290]		X
7	58782460	58889589	ANKHD1	ankyrin repeat and KH domain containing 1 [Source:HGNC Symbol;Acc:HGNC:24714]		X
7	58857438	58857544	U6	U6 spliceosomal RNA [Source:RFAM;Acc:RF00026]		X
7	58876912	58876986	5S_rRNA	5S ribosomal RNA [Source:RFAM;Acc:RF00001]		X
7	58928682	58940884	SLC4A9	solute carrier family 4 member 9 [Source:HGNC Symbol;Acc:HGNC:11035]		X
7	58955612	58967341	HBEGF	heparin binding EGF like growth factor [Source:HGNC Symbol;Acc:HGNC:3059]	X	X
7	58990844	59062428	PFDN1	prefoldin subunit 1 [Source:HGNC Symbol;Acc:HGNC:8866]		X
7	59183771	59183932	IGIP	IgA inducing protein [Source:HGNC Symbol;Acc:HGNC:33847]		X
7	59197293	59198261	PURA	purine rich element binding protein A [Source:HGNC Symbol;Acc:HGNC:9701]		X
7	59244328	59244432	U6	U6 spliceosomal RNA [Source:RFAM;Acc:RF00026]		X
7	59428184	59472854	NRG2	neuregulin 2 [Source:HGNC Symbol;Acc:HGNC:7998]	X	X
7	59479055	59516680	PSD2	pleckstrin and Sec7 domain containing 2 [Source:HGNC Symbol;Acc:HGNC:19092]		X
7	59618141	59621049	CXXC5	CXXC finger protein 5 [Source:HGNC Symbol;Acc:HGNC:26943]		X
7	59672943	59687004	UBE2D2	ubiquitin conjugating enzyme E2 D2 [Source:HGNC Symbol;Acc:HGNC:12475]		X
7	59760544	59764565	STING1	stimulator of interferon response cGAMP interactor 1 [Source:NCBI gene (formerly Entrezgene);Acc:102171058]		X
7	59787712	59814166	DNAJC18	DnaJ heat shock protein family (Hsp40) member C18 [Source:HGNC Symbol;Acc:HGNC:28429]		X
7	65039859	65651871	FSTL4	follistatin like 4 [Source:HGNC Symbol;Acc:HGNC:21389]	X
7	67157958	67170570	PALM	paralemmin [Source:HGNC Symbol;Acc:HGNC:8594]	X
8	17004479	17103052	TEK	TEK receptor tyrosine kinase [Source:HGNC Symbol;Acc:HGNC:11724]	X
8	35836790	36433380	PTPRD	protein tyrosine phosphatase receptor type D [Source:HGNC Symbol;Acc:HGNC:9668]	X
8	37581058	38002749	KDM4C	lysine demethylase 4C [Source:HGNC Symbol;Acc:HGNC:17071]	X
8	46496864	46799095	TRPM3	transient receptor potential cation channel subfamily M member 3 [Source:HGNC Symbol;Acc:HGNC:17992]	X
8	51754154	52259262	PCSK5	proprotein convertase subtilisin/kexin type 5 [Source:HGNC Symbol;Acc:HGNC:8747]	X
8	86755291	86861895	SYK	spleen associated tyrosine kinase [Source:HGNC Symbol;Acc:HGNC:11491]		X
8	87027261	87027860	DIRAS2	DIRAS family GTPase 2 [Source:HGNC Symbol;Acc:HGNC:19323]		X
8	105354768	106375570	ASTN2	astrotactin 2 [Source:HGNC Symbol;Acc:HGNC:17021]	X
9	2137272	2351423	FILIP1	filamin A interacting protein 1 [Source:HGNC Symbol;Acc:HGNC:21015]	X
9	29723963	29871958	SOBP	sine oculis binding protein homolog [Source:HGNC Symbol;Acc:HGNC:29256]	X
9	30911987	31035599	ATG5	autophagy related 5 [Source:HGNC Symbol;Acc:HGNC:589]	X
9	48398562	48634185	RNGTT	RNA guanylyltransferase and 5'-phosphatase [Source:HGNC Symbol;Acc:HGNC:10073]	X
10	17737043	17763390	ENTPD5	ectonucleoside triphosphate diphosphohydrolase 5 (inactive) [Source:HGNC Symbol;Acc:HGNC:3367]	X
10	25311602	25578957	FUT8	fucosyltransferase 8 [Source:HGNC Symbol;Acc:HGNC:4019]	X
10	33402240	33432036	CCDC198	coiled-coil domain containing 198 [Source:HGNC Symbol;Acc:HGNC:20189]	X
10	67621308	67819604	FSIP1	fibrous sheath interacting protein 1 [Source:HGNC Symbol;Acc:HGNC:21674]	X
10	72618895	72698197	AQR	aquarius intron-binding spliceosomal factor [Source:HGNC Symbol;Acc:HGNC:29513]	X
10	81303304	81537617	NEO1	neogenin 1 [Source:HGNC Symbol;Acc:HGNC:7754]	X
10	85372007	85435957	NOX5	NADPH oxidase 5 [Source:HGNC Symbol;Acc:HGNC:14874]	X
10	100296081	100603323	MCC	MCC regulator of WNT signaling pathway [Source:HGNC Symbol;Acc:HGNC:6935]	X
11	47043824	47125251	EIF2AK3	eukaryotic translation initiation factor 2 alpha kinase 3 [Source:HGNC Symbol;Acc:HGNC:3255]	X
11	69353535	69376339	LBH	LBH regulator of WNT signaling pathway [Source:HGNC Symbol;Acc:HGNC:29532]	X
11	70867643	70961721	PLB1	phospholipase B1 [Source:HGNC Symbol;Acc:HGNC:30041]	X
11	82474789	82810132	NBAS	NBAS subunit of NRZ tethering complex [Source:HGNC Symbol;Acc:HGNC:15625]	X
11	97253883	97522135	RALGPS1	Ral GEF with PH domain and SH3 binding motif 1 [Source:HGNC Symbol;Acc:HGNC:16851]	X
11	98902968	98911823	PHYHD1	phytanoyl-CoA dioxygenase domain containing 1 [Source:HGNC Symbol;Acc:HGNC:23396]	X
11	106000335	106008010	NELFB	negative elongation factor complex member B [Source:HGNC Symbol;Acc:HGNC:24324]	X
12	33616999	33884965	MYCBP2	MYC binding protein 2 [Source:HGNC Symbol;Acc:HGNC:23386]		X
12	33902930	33917396	FBXL3	F-box and leucine rich repeat protein 3 [Source:HGNC Symbol;Acc:HGNC:13599]		X
12	33923109	33931885	CLN5	CLN5 intracellular trafficking protein [Source:HGNC Symbol;Acc:HGNC:2076]		X
12	33960014	33965450	ACOD1	aconitate decarboxylase 1 [Source:HGNC Symbol;Acc:HGNC:33904]		X
12	34007994	34008100	U6	U6 spliceosomal RNA [Source:RFAM;Acc:RF00026]		X
12	34023817	34024803	KCTD12	potassium channel tetramerization domain containing 12 [Source:HGNC Symbol;Acc:HGNC:14678]		X
12	35494807	35715710	LMO7	LIM domain 7 [Source:HGNC Symbol;Acc:HGNC:6646]		X
12	35745712	35859190	UCHL3	ubiquitin C-terminal hydrolase L3 [Source:HGNC Symbol;Acc:HGNC:12515]		X
12	35988395	36073129	TBC1D4	TBC1 domain family member 4 [Source:HGNC Symbol;Acc:HGNC:19165]		X
12	50084768	50105547	ATP12A	ATPase H+/K+ transporting non-gastric alpha2 subunit [Source:HGNC Symbol;Acc:HGNC:13816]		X
12	50114390	50230030	RNF17	ring finger protein 17 [Source:HGNC Symbol;Acc:HGNC:10060]		X
12	50233625	50273619	CENPJ	centromere protein J [Source:HGNC Symbol;Acc:HGNC:17272]		X
12	60270656	60936833	NBEA	neurobeachin [Source:HGNC Symbol;Acc:HGNC:7648]		X
12	60720841	60721920	MAB21L1	mab-21 like 1 [Source:HGNC Symbol;Acc:HGNC:6757]		X
14	20737977	20763519	ATP6V1C1	ATPase H+ transporting V1 subunit C1 [Source:HGNC Symbol;Acc:HGNC:856]	X
14	38686485	38817891	TPD52	tumor protein D52 [Source:HGNC Symbol;Acc:HGNC:12005]	X
14	38822186	38924736	MRPS28	mitochondrial ribosomal protein S28 [Source:HGNC Symbol;Acc:HGNC:14513]	X
14	44493360	44583865	JPH1	junctophilin 1 [Source:HGNC Symbol;Acc:HGNC:14201]		X
14	44725684	44725790	U6	U6 spliceosomal RNA [Source:RFAM;Acc:RF00026]		X
14	44828573	44861013	LY96	lymphocyte antigen 96 [Source:HGNC Symbol;Acc:HGNC:17156]		X
14	44867912	44875471	TMEM70	transmembrane protein 70 [Source:HGNC Symbol;Acc:HGNC:26050]		X
14	44890210	44898911	ELOC	elongin C [Source:HGNC Symbol;Acc:HGNC:11617]		X
14	44964279	44987806	UBE2W	ubiquitin conjugating enzyme E2 W [Source:HGNC Symbol;Acc:HGNC:25616]		X
14	45041071	45358413	STAU2	staufen double-stranded RNA binding protein 2 [Source:HGNC Symbol;Acc:HGNC:11371]		X
14	45459722	45487902	RDH10	retinol dehydrogenase 10 [Source:HGNC Symbol;Acc:HGNC:19975]		X
14	45509506	45526532	C8orf89	chromosome 8 open reading frame 89 [Source:HGNC Symbol;Acc:HGNC:51258]		X
14	50666294	50796695	ARFGEF1	ADP ribosylation factor guanine nucleotide exchange factor 1 [Source:HGNC Symbol;Acc:HGNC:15772]		X
14	50799668	50896475	CSPP1	centrosome and spindle pole associated protein 1 [Source:HGNC Symbol;Acc:HGNC:26193]		X
14	50914983	50930753	COPS5	COP9 signalosome subunit 5 [Source:HGNC Symbol;Acc:HGNC:2240]		X
14	50931104	50931212	5S_rRNA	5S ribosomal RNA [Source:RFAM;Acc:RF00001]		X
14	50953902	50989983	PPP1R42	protein phosphatase 1 regulatory subunit 42 [Source:HGNC Symbol;Acc:HGNC:33732]		X
14	51019317	51019403	SNORD87	small nucleolar RNA, C/D box 87 [Source:HGNC Symbol;Acc:HGNC:32746]		X
14	51022015	51061176	MCMDC2	minichromosome maintenance domain containing 2 [Source:HGNC Symbol;Acc:HGNC:26368]		X
14	51054471	51054578	U6	U6 spliceosomal RNA [Source:RFAM;Acc:RF00026]		X
14	51065964	51115437	SGK3	serum/glucocorticoid regulated kinase family member 3 [Source:HGNC Symbol;Acc:HGNC:10812]		X
14	51223777	51248471	VCPIP1	valosin containing protein interacting protein 1 [Source:HGNC Symbol;Acc:HGNC:30897]		X
14	51265563	51296255	MYBL1	MYB proto-oncogene like 1 [Source:HGNC Symbol;Acc:HGNC:7547]		X
14	51302085	51302191	U6	U6 spliceosomal RNA [Source:RFAM;Acc:RF00026]		X
14	51340605	51367570	VXN	vexin [Source:HGNC Symbol;Acc:HGNC:28498]		X
14	51387927	51417489	ADHFE1	alcohol dehydrogenase iron containing 1 [Source:HGNC Symbol;Acc:HGNC:16354]		X
14	51424407	51425504	RRS1	ribosome biogenesis regulator 1 homolog [Source:HGNC Symbol;Acc:HGNC:17083]		X
14	51585240	51585812	CRH	corticotropin releasing hormone [Source:HGNC Symbol;Acc:HGNC:2355]		X
14	51588389	51634750	TRIM55	tripartite motif containing 55 [Source:HGNC Symbol;Acc:HGNC:14215]		X
14	51651031	51720097	DNAJC5B	DnaJ heat shock protein family (Hsp40) member C5 beta [Source:HGNC Symbol;Acc:HGNC:24138]		X
14	58634887	58651036	SDR16C5	short chain dehydrogenase/reductase family 16C member 5 [Source:HGNC Symbol;Acc:HGNC:30311]	X
14	59118349	59427020	XKR4	XK related 4 [Source:HGNC Symbol;Acc:HGNC:29394]	X
14	73438675	73506133	PHF20L1	PHD finger protein 20 like 1 [Source:HGNC Symbol;Acc:HGNC:24280]	X
14	92065182	92078434	OGFRL1	opioid growth factor receptor like 1 [Source:HGNC Symbol;Acc:HGNC:21378]	X
15	8588402	8637528	ALX4	ALX homeobox 4 [Source:HGNC Symbol;Acc:HGNC:450]		X
15	8657312	8797890	EXT2	exostosin glycosyltransferase 2 [Source:HGNC Symbol;Acc:HGNC:3513]		X
15	8807832	8826570	ACCS	1-aminocyclopropane-1-carboxylate synthase homolog (inactive) [Source:HGNC Symbol;Acc:HGNC:23989]		X
15	8829827	8858130	ACCSL	1-aminocyclopropane-1-carboxylate synthase homolog (inactive) like [Source:HGNC Symbol;Acc:HGNC:34391]		X
15	8986129	9027019	ALKBH3	alkB homolog 3, alpha-ketoglutarate dependent dioxygenase [Source:HGNC Symbol;Acc:HGNC:30141]		X
15	9047183	9214185	HSD17B12	hydroxysteroid 17-beta dehydrogenase 12 [Source:HGNC Symbol;Acc:HGNC:18646]		X
15	9075917	9075984	U6	U6 spliceosomal RNA [Source:RFAM;Acc:RF00026]		X
15	9317558	9317647	MIR129	microRNA mir-129 [Source:NCBI gene (formerly Entrezgene);Acc:104795721]		X
15	9406095	9531141	TTC17	tetratricopeptide repeat domain 17 [Source:HGNC Symbol;Acc:HGNC:25596]		X
15	9541862	9568112	API5	apoptosis inhibitor 5 [Source:HGNC Symbol;Acc:HGNC:594]		X
15	9922070	9922176	U6	U6 spliceosomal RNA [Source:RFAM;Acc:RF00026]		X
15	19297872	19372559	QSER1	glutamine and serine rich 1 [Source:HGNC Symbol;Acc:HGNC:26154]	X
15	35791008	35854752	DNHD1	dynein heavy chain domain 1 [Source:HGNC Symbol;Acc:HGNC:26532]	X
15	37176987	37210684	OLFML1	olfactomedin like 1 [Source:HGNC Symbol;Acc:HGNC:24473]	X
15	37180045	37364149	PPFIBP2	PPFIA binding protein 2 [Source:HGNC Symbol;Acc:HGNC:9250]	X
15	58541199	58616537	NCAM1	neural cell adhesion molecule 1 [Source:HGNC Symbol;Acc:HGNC:7656]	X
16	52260092	52375876	PRDM2	PR/SET domain 2 [Source:HGNC Symbol;Acc:HGNC:9347]	X
16	59388188	59470188	TDRD5	tudor domain containing 5 [Source:HGNC Symbol;Acc:HGNC:20614]	X
16	71798989	71990517	SYT14	synaptotagmin 14 [Source:HGNC Symbol;Acc:HGNC:23143]	X
17	8651119	8729500	BICDL1	BICD family like cargo adaptor 1 [Source:HGNC Symbol;Acc:HGNC:28095]	X
17	22312762	22765317	TMEM132C	transmembrane protein 132C [Source:HGNC Symbol;Acc:HGNC:25436]	X
17	41589671	41788656	JADE1	jade family PHD finger 1 [Source:HGNC Symbol;Acc:HGNC:30027]	X
17	56449605	56572672	GAB1	GRB2 associated binding protein 1 [Source:HGNC Symbol;Acc:HGNC:4066]	X
17	69018545	69180256	KLHL2	kelch like family member 2 [Source:HGNC Symbol;Acc:HGNC:6353]	X
18	2559504	2562930	VSTM2B	V-set and transmembrane domain containing 2B [Source:HGNC Symbol;Acc:HGNC:33595]		X
18	5741230	5889764	ADAMTS18	ADAM metallopeptidase with thrombospondin type 1 motif 18 [Source:HGNC Symbol;Acc:HGNC:17110]	X
18	15285040	15285986	IL17C	interleukin 17C [Source:HGNC Symbol;Acc:HGNC:5983]		X
18	15288536	15295146	CYBA	cytochrome b-245 alpha chain [Source:HGNC Symbol;Acc:HGNC:2577]		X
18	15296291	15302502	MVD	mevalonate diphosphate decarboxylase [Source:HGNC Symbol;Acc:HGNC:7529]		X
18	15313006	15321321	SNAI3	snail family transcriptional repressor 3 [Source:HGNC Symbol;Acc:HGNC:18411]		X
18	15326717	15333837	RNF166	ring finger protein 166 [Source:HGNC Symbol;Acc:HGNC:28856]		X
18	15334103	15341599	CTU2	cytosolic thiouridylase subunit 2 [Source:HGNC Symbol;Acc:HGNC:28005]		X
18	15341088	15397700	PIEZO1	piezo type mechanosensitive ion channel component 1 [Source:HGNC Symbol;Acc:HGNC:28993]		X
18	15409890	15414848	CDT1	chromatin licensing and DNA replication factor 1 [Source:HGNC Symbol;Acc:HGNC:24576]		X
18	15415622	15418113	APRT	adenine phosphoribosyltransferase [Source:HGNC Symbol;Acc:HGNC:626]		X
18	15419463	15434590	GALNS	galactosamine (N-acetyl)-6-sulfatase [Source:HGNC Symbol;Acc:HGNC:4122]		X
18	15434900	15438377	TRAPPC2L	trafficking protein particle complex subunit 2L [Source:HGNC Symbol;Acc:HGNC:30887]		X
18	15442652	15445712	PABPN1L	PABPN1 like, cytoplasmic [Source:HGNC Symbol;Acc:HGNC:37237]		X
18	15453325	15529216	CBFA2T3	CBFA2/RUNX1 partner transcriptional co-repressor 3 [Source:HGNC Symbol;Acc:HGNC:1537]		X
18	15613731	15655914	ACSF3	acyl-CoA synthetase family member 3 [Source:HGNC Symbol;Acc:HGNC:27288]		X
18	15662771	15681990	CDH15	cadherin 15 [Source:HGNC Symbol;Acc:HGNC:1754]		X
18	15864498	15885405	SPG7	SPG7 matrix AAA peptidase subunit, paraplegin [Source:HGNC Symbol;Acc:HGNC:11237]		X
18	15902497	15913971	CPNE7	copine 7 [Source:HGNC Symbol;Acc:HGNC:2320]		X
18	15936405	15942118	DPEP1	dipeptidase 1 [Source:HGNC Symbol;Acc:HGNC:3002]		X
18	15951720	15955104	CHMP1A	charged multivesicular body protein 1A [Source:HGNC Symbol;Acc:HGNC:8740]		X
18	15968206	15974866	CDK10	cyclin dependent kinase 10 [Source:HGNC Symbol;Acc:HGNC:1770]		X
18	15975821	15979637	SPATA2L	spermatogenesis associated 2 like [Source:HGNC Symbol;Acc:HGNC:28393]		X
18	15983075	15992098	VPS9D1	VPS9 domain containing 1 [Source:HGNC Symbol;Acc:HGNC:13526]		X
18	15992855	16006910	ZNF276	zinc finger protein 276 [Source:HGNC Symbol;Acc:HGNC:23330]		X
18	16007189	16043896	FANCA	FA complementation group A [Source:HGNC Symbol;Acc:HGNC:3582]		X
18	16051470	16077884	SPIRE2	spire type actin nucleation factor 2 [Source:HGNC Symbol;Acc:HGNC:30623]		X
18	16080772	16102053	TCF25	transcription factor 25 [Source:HGNC Symbol;Acc:HGNC:29181]		X
18	16104986	16105939	MC1R	melanocortin 1 receptor [Source:HGNC Symbol;Acc:HGNC:6929]		X
18	16108489	16117099	TUBB3	tubulin beta 3 class III [Source:HGNC Symbol;Acc:HGNC:20772]		X
18	16122314	16134180	DEF8	differentially expressed in FDCP 8 homolog [Source:HGNC Symbol;Acc:HGNC:25969]		X
18	16164002	16165302	DBNDD1	dysbindin domain containing 1 [Source:HGNC Symbol;Acc:HGNC:28455]		X
18	16176322	16190082	GAS8	growth arrest specific 8 [Source:HGNC Symbol;Acc:HGNC:4166]		X
18	20284232	20335853	N4BP1	NEDD4 binding protein 1 [Source:HGNC Symbol;Acc:HGNC:29850]		X
18	20536163	20617711	LONP2	lon peptidase 2, peroxisomal [Source:HGNC Symbol;Acc:HGNC:20598]		X
18	20625624	20708284	ABCC11	ATP binding cassette subfamily C member 11 [Source:HGNC Symbol;Acc:HGNC:14639]		X
18	20744739	20807263	ABCC12	ATP binding cassette subfamily C member 12 [Source:HGNC Symbol;Acc:HGNC:14640]		X
18	21195252	21426426	PHKB	phosphorylase kinase regulatory subunit beta [Source:HGNC Symbol;Acc:HGNC:8927]		X
18	21426627	21722816	ITFG1	integrin alpha FG-GAP repeat containing 1 [Source:HGNC Symbol;Acc:HGNC:30697]		X
18	21734564	21798778	NETO2	neuropilin and tolloid like 2 [Source:HGNC Symbol;Acc:HGNC:14644]		X
18	21937742	21973429	GPT2	glutamic--pyruvic transaminase 2 [Source:HGNC Symbol;Acc:HGNC:18062]		X
18	22119751	22153168	C16orf87	chromosome 16 open reading frame 87 [Source:HGNC Symbol;Acc:HGNC:33754]		X
18	22202637	22251223	MYLK3	myosin light chain kinase 3 [Source:HGNC Symbol;Acc:HGNC:29826]		X
18	22262076	22270679	ORC6	origin recognition complex subunit 6 [Source:HGNC Symbol;Acc:HGNC:17151]		X
18	22271231	22303135	VPS35	VPS35 retromer complex component [Source:HGNC Symbol;Acc:HGNC:13487]		X
18	52918447	52932404	CADM4	cell adhesion molecule 4 [Source:HGNC Symbol;Acc:HGNC:30825]	X
19	4792804	4992051	STXBP4	syntaxin binding protein 4 [Source:HGNC Symbol;Acc:HGNC:19694]	X
19	5155468	5207893	HLF	HLF transcription factor, PAR bZIP family member [Source:HGNC Symbol;Acc:HGNC:4977]	X
19	11498492	11928737	BCAS3	BCAS3 microtubule associated cell migration factor [Source:HGNC Symbol;Acc:HGNC:14347]	X
19	18279378	18526212	NF1	neurofibromin 1 [Source:HGNC Symbol;Acc:HGNC:7765]	X
19	22852103	22860828	DPH1	diphthamide biosynthesis 1 [Source:HGNC Symbol;Acc:HGNC:3003]	X
19	26721531	26735803	DLG4	discs large MAGUK scaffold protein 4 [Source:HGNC Symbol;Acc:HGNC:2903]	X
19	39769730	39833613	IKZF3	IKAROS family zinc finger 3 [Source:HGNC Symbol;Acc:HGNC:13178]	X
19	61954113	62090207	PRKCA	protein kinase C alpha [Source:HGNC Symbol;Acc:HGNC:9393]	X
20	58240555	58407373	ANKH	ANKH inorganic pyrophosphate transport regulator [Source:HGNC Symbol;Acc:HGNC:15492]	X
20	63728750	64214282	SEMA5A	semaphorin 5A [Source:HGNC Symbol;Acc:HGNC:10736]	X
21	23944408	24053516	SH3GL3	SH3 domain containing GRB2 like 3, endophilin A3 [Source:HGNC Symbol;Acc:HGNC:10832]		X
21	24191895	24220590	BNC1	basonuclin 1 [Source:HGNC Symbol;Acc:HGNC:1081]		X
21	24278347	24352906	HDGFL3	HDGF like 3 [Source:HGNC Symbol;Acc:HGNC:24937]		X
21	24354481	24384339	TM6SF1	transmembrane 6 superfamily member 1 [Source:HGNC Symbol;Acc:HGNC:11860]		X
21	24427525	24473119	BTBD1	BTB domain containing 1 [Source:HGNC Symbol;Acc:HGNC:1120]		X
21	24752813	24773737	MORF4L1	mortality factor 4 like 1 [Source:HGNC Symbol;Acc:HGNC:16989]		X
21	24781890	24803502	CTSH	cathepsin H [Source:NCBI gene (formerly Entrezgene);Acc:102170638]		X
21	24819505	24923276	RASGRF1	Ras protein specific guanine nucleotide releasing factor 1 [Source:HGNC Symbol;Acc:HGNC:9875]		X
21	28023633	28186840	TJP1	tight junction protein 1 [Source:HGNC Symbol;Acc:HGNC:11827]	X
21	32850399	32893854	SIN3A	SIN3 transcription regulator family member A [Source:HGNC Symbol;Acc:HGNC:19353]	X
21	47186096	47194058	FOXA1	forkhead box A1 [Source:HGNC Symbol;Acc:HGNC:5021]	X
22	464695	554837	VOPP1	VOPP1 WW domain binding protein [Source:HGNC Symbol;Acc:HGNC:34518]	X
22	7021934	7066450	CNOT10	CCR4-NOT transcription complex subunit 10 [Source:HGNC Symbol;Acc:HGNC:23817]	X
22	52181889	52192320	ELP6	elongator acetyltransferase complex subunit 6 [Source:HGNC Symbol;Acc:HGNC:25976]	X
23	6835178	7070964	PHACTR1	phosphatase and actin regulator 1 [Source:HGNC Symbol;Acc:HGNC:20990]	X
23	7324620	7395626	RANBP9	RAN binding protein 9 [Source:HGNC Symbol;Acc:HGNC:13727]	X
24	40853676	41338881	PTPRM	protein tyrosine phosphatase receptor type M [Source:HGNC Symbol;Acc:HGNC:9675]	X
24	61073882	61128691	ZCCHC2	zinc finger CCHC-type containing 2 [Source:HGNC Symbol;Acc:HGNC:22916]	X
25	13605381	13659120	PDXDC1	pyridoxal dependent decarboxylase domain containing 1 [Source:HGNC Symbol;Acc:HGNC:28995]	X
25	18579233	18586463	LYRM1	LYR motif containing 1 [Source:HGNC Symbol;Acc:HGNC:25074]	X
26	15636872	16441719	ATRNL1	attractin like 1 [Source:HGNC Symbol;Acc:HGNC:29063]	X
26	28391914	28421928	ARL3	ADP ribosylation factor like GTPase 3 [Source:HGNC Symbol;Acc:HGNC:694]	X
26	32466925	32597139	CRTAC1	cartilage acidic protein 1 [Source:HGNC Symbol;Acc:HGNC:14882]	X
26	35602176	35695902	TBC1D12	TBC1 domain family member 12 [Source:HGNC Symbol;Acc:HGNC:29082]	X
27	25605393	25705130	MTMR7	myotubularin related protein 7 [Source:HGNC Symbol;Acc:HGNC:7454]	X
27	31756132	31951634	TENM3	teneurin transmembrane protein 3 [Source:HGNC Symbol;Acc:HGNC:29944]	X
28	12013668	12133590	DLG5	discs large MAGUK scaffold protein 5 [Source:HGNC Symbol;Acc:HGNC:2904]	X
28	39891121	40133273	SIPA1L2	signal induced proliferation associated 1 like 2 [Source:HGNC Symbol;Acc:HGNC:23800]	X
28	41951633	42317051	FMN2	formin 2 [Source:HGNC Symbol;Acc:HGNC:14074]	X
29	24190181	24617454	NAV2	neuron navigator 2 [Source:HGNC Symbol;Acc:HGNC:15997]	X
29	31656221	31778768	ARHGAP32	Rho GTPase activating protein 32 [Source:HGNC Symbol;Acc:HGNC:17399]	X
29	35499709	35562823	APLP2	amyloid beta precursor like protein 2 [Source:HGNC Symbol;Acc:HGNC:598]	X

## Sheet: Ears vs Anotia
CHR	start	end	Gene	Name	FST	ROH
1	52925157	52987470	HHLA2	HERV-H LTR-associating 2 [Source:HGNC Symbol;Acc:HGNC:4905]	X
1	52987697	53141505	MYH15	myosin heavy chain 15 [Source:HGNC Symbol;Acc:HGNC:31073]	X
1	65300592	65612478	STXBP5L	syntaxin binding protein 5L [Source:HGNC Symbol;Acc:HGNC:30757]	X
1	66670165	66713982	PARP14	poly(ADP-ribose) polymerase family member 14 [Source:HGNC Symbol;Acc:HGNC:29232]	X
1	66718159	66772555	HSPBAP1	HSPB1 associated protein 1 [Source:HGNC Symbol;Acc:HGNC:16389]	X
1	81664026	81783894	C3orf70	chromosome 3 open reading frame 70 [Source:HGNC Symbol;Acc:HGNC:33731]	X
1	81795557	82125587	VPS8	VPS8 subunit of CORVET complex [Source:HGNC Symbol;Acc:HGNC:29122]	X
1	99567086	99691047	ZBBX	zinc finger B-box domain containing [Source:HGNC Symbol;Acc:HGNC:26245]	X
1	109620068	109893418	VEPH1	ventricular zone expressed PH domain containing 1 [Source:HGNC Symbol;Acc:HGNC:25735]	X
1	151758578	151856898	COL6A5	collagen type VI alpha 5 chain [Source:HGNC Symbol;Acc:HGNC:26674]	X
1	155266411	155341743	SATB1	SATB homeobox 1 [Source:HGNC Symbol;Acc:HGNC:10541]	X
2	3650795	3697718	VWA5B1	von Willebrand factor A domain containing 5B1 [Source:HGNC Symbol;Acc:HGNC:26538]	X
2	4511189	4576198	ECE1	endothelin converting enzyme 1 [Source:HGNC Symbol;Acc:HGNC:3146]	X
2	9362810	9399918	RPS6KA1	ribosomal protein S6 kinase A1 [Source:HGNC Symbol;Acc:HGNC:10430]	X
2	11572124	11598251	SRSF4	serine and arginine rich splicing factor 4 [Source:HGNC Symbol;Acc:HGNC:10786]	X
2	13526020	13570090	NKAIN1	sodium/potassium transporting ATPase interacting 1 [Source:HGNC Symbol;Acc:HGNC:25743]	X
2	17953910	18337801	DNER	delta/notch like EGF repeat containing [Source:HGNC Symbol;Acc:HGNC:24456]	X
2	50084658	50410813	ANKRD44	ankyrin repeat domain 44 [Source:HGNC Symbol;Acc:HGNC:25259]	X
2	51614623	51679983	SLC39A10	solute carrier family 39 member 10 [Source:HGNC Symbol;Acc:HGNC:20861]	X
2	68441296	69214278	DPP10	dipeptidyl peptidase like 10 [Source:HGNC Symbol;Acc:HGNC:20823]	X
2	73445588	73719604	TMEM163	transmembrane protein 163 [Source:HGNC Symbol;Acc:HGNC:25380]	X
2	74146526	74422930	ZRANB3	zinc finger RANBP2-type containing 3 [Source:HGNC Symbol;Acc:HGNC:25249]	X
2	79614622	80656826	LRP1B	LDL receptor related protein 1B [Source:HGNC Symbol;Acc:HGNC:6693]	X
2	83533429	83920207	GTDC1	glycosyltransferase like domain containing 1 [Source:HGNC Symbol;Acc:HGNC:20887]	X
2	84039808	84171164	ZEB2	zinc finger E-box binding homeobox 2 [Source:HGNC Symbol;Acc:HGNC:14881]	X
2	92314045	92639237	FMNL2	formin like 2 [Source:HGNC Symbol;Acc:HGNC:18267]	X
2	109253258	109434527	LRP2	LDL receptor related protein 2 [Source:HGNC Symbol;Acc:HGNC:6694]	X
3	26267252	26379764	NRDC	nardilysin convertase [Source:HGNC Symbol;Acc:HGNC:7995]	X
3	29269255	29291577	TTC22	tetratricopeptide repeat domain 22 [Source:HGNC Symbol;Acc:HGNC:26067]	X
3	71013158	71162034	ABCA4	ATP binding cassette subfamily A member 4 [Source:HGNC Symbol;Acc:HGNC:34]	X
3	74053898	75067554	DPYD	dihydropyrimidine dehydrogenase [Source:HGNC Symbol;Acc:HGNC:3012]	X
4	2981444	3353010	DPP6	dipeptidyl peptidase like 6 [Source:HGNC Symbol;Acc:HGNC:3010]	X
4	17174306	17369240	HIPK2	homeodomain interacting protein kinase 2 [Source:HGNC Symbol;Acc:HGNC:14402]	X
4	53262757	53611922	CHN2	chimerin 2 [Source:HGNC Symbol;Acc:HGNC:1944]	X
4	91646198	91734377	MACC1	MET transcriptional regulator MACC1 [Source:HGNC Symbol;Acc:HGNC:30215]	X
4	97265344	98142244	DGKB	diacylglycerol kinase beta [Source:HGNC Symbol;Acc:HGNC:2850]	X
4	100776064	101054847	THSD7A	thrombospondin type 1 domain containing 7A [Source:HGNC Symbol;Acc:HGNC:22207]	X
5	1050404	1103499	ZFC3H1	zinc finger C3H1-type containing [Source:HGNC Symbol;Acc:HGNC:28328]	X
5	5629026	5791853	OSBPL8	oxysterol binding protein like 8 [Source:HGNC Symbol;Acc:HGNC:16396]	X
5	24674973	24722804	VEZT	vezatin, adherens junctions transmembrane protein [Source:HGNC Symbol;Acc:HGNC:18258]	X
5	64089196	64149428	MYBPC1	myosin binding protein C1 [Source:HGNC Symbol;Acc:HGNC:7549]	X
5	81579088	82173015	ITPR2	inositol 1,4,5-trisphosphate receptor type 2 [Source:HGNC Symbol;Acc:HGNC:6181]	X
5	115594667	115755126	CELSR1	cadherin EGF LAG seven-pass G-type receptor 1 [Source:HGNC Symbol;Acc:HGNC:1850]	X
6	26872147	27225828	STPG2	sperm tail PG-rich repeat containing 2 [Source:HGNC Symbol;Acc:HGNC:28712]	X
6	36572520	36707017	HERC3	HECT and RLD domain containing E3 ubiquitin protein ligase 3 [Source:HGNC Symbol;Acc:HGNC:4876]		X
6	36765648	36813335	HERC5	HECT and RLD domain containing E3 ubiquitin protein ligase 5 [Source:HGNC Symbol;Acc:HGNC:24368]		X
6	36819857	36872364	HERC6	HECT and RLD domain containing E3 ubiquitin protein ligase family member 6 [Source:HGNC Symbol;Acc:HGNC:26072]		X
6	36967148	36981000	PPM1K	protein phosphatase, Mg2+/Mn2+ dependent 1K [Source:HGNC Symbol;Acc:HGNC:25415]		X
6	36987612	37118958	ABCG2	ATP binding cassette subfamily G member 2 (Junior blood group) [Source:NCBI gene (formerly Entrezgene);Acc:100860857]		X
6	37126098	37193068	PKD2	polycystin 2, transient receptor potential cation channel [Source:HGNC Symbol;Acc:HGNC:9009]		X
6	37213669	37221650	SPP1	secreted phosphoprotein 1 [Source:NCBI gene (formerly Entrezgene);Acc:100860805]		X
6	37364698	37368465	MEPE	matrix extracellular phosphoglycoprotein [Source:HGNC Symbol;Acc:HGNC:13361]		X
6	37397003	37414860	IBSP	integrin binding sialoprotein [Source:HGNC Symbol;Acc:HGNC:5341]		X
6	37669173	37694927	LAP3	leucine aminopeptidase 3 [Source:HGNC Symbol;Acc:HGNC:18449]		X
6	37696130	37702512	MED28	mediator complex subunit 28 [Source:HGNC Symbol;Acc:HGNC:24628]		X
6	37708219	37826187	FAM184B	family with sequence similarity 184 member B [Source:HGNC Symbol;Acc:HGNC:29235]		X
6	37846165	37848349	DCAF16	DDB1 and CUL4 associated factor 16 [Source:HGNC Symbol;Acc:HGNC:25987]		X
6	37858170	37903004	NCAPG	non-SMC condensin I complex subunit G [Source:HGNC Symbol;Acc:HGNC:24304]		X
6	37905295	38068616	LCORL	ligand dependent nuclear receptor corepressor like [Source:HGNC Symbol;Acc:HGNC:30776]		X
6	60289083	60475562	APBB2	amyloid beta precursor protein binding family B member 2 [Source:HGNC Symbol;Acc:HGNC:582]	X
7	41499047	41627822	CYFIP2	cytoplasmic FMR1 interacting protein 2 [Source:HGNC Symbol;Acc:HGNC:13760]	X
7	48389439	48398367	SYNPO	synaptopodin [Source:HGNC Symbol;Acc:HGNC:30672]	X
7	48679052	48716383	TCOF1	treacle ribosome biogenesis factor 1 [Source:HGNC Symbol;Acc:HGNC:11654]	X
7	60241749	60566626	CTNNA1	catenin alpha 1 [Source:HGNC Symbol;Acc:HGNC:2509]		X
7	60305314	60306915	LRRTM2	leucine rich repeat transmembrane neuronal 2 [Source:HGNC Symbol;Acc:HGNC:19409]		X
7	60360743	60360874	5S_rRNA	5S ribosomal RNA [Source:RFAM;Acc:RF00001]		X
7	60577488	60591565	HSPA9	heat shock protein family A (Hsp70) member 9 [Source:HGNC Symbol;Acc:HGNC:5244]		X
7	60588465	60588529	SNORD63	Small nucleolar RNA SNORD63 [Source:RFAM;Acc:RF00154]		X
7	60659810	60662134	EGR1	early growth response 1 [Source:HGNC Symbol;Acc:HGNC:3238]		X
7	60675407	60680133	REEP2	receptor accessory protein 2 [Source:HGNC Symbol;Acc:HGNC:17975]		X
7	60683319	60740637	KDM3B	lysine demethylase 3B [Source:HGNC Symbol;Acc:HGNC:1337]		X
7	60746378	60750012	FAM53C	family with sequence similarity 53 member C [Source:HGNC Symbol;Acc:HGNC:1336]		X
7	60759509	60794098	CDC25C	cell division cycle 25C [Source:HGNC Symbol;Acc:HGNC:1727]		X
7	60806612	60817572	GFRA3	GDNF family receptor alpha 3 [Source:HGNC Symbol;Acc:HGNC:4245]		X
7	60856748	60876211	CDC23	cell division cycle 23 [Source:HGNC Symbol;Acc:HGNC:1724]		X
7	60877730	60885339	KIF20A	kinesin family member 20A [Source:HGNC Symbol;Acc:HGNC:9787]		X
7	60886385	60915887	BRD8	bromodomain containing 8 [Source:HGNC Symbol;Acc:HGNC:19874]		X
7	60917685	60941140	NME5	NME/NM23 family member 5 [Source:HGNC Symbol;Acc:HGNC:7853]		X
7	60964098	60968770	WNT8A	Wnt family member 8A [Source:HGNC Symbol;Acc:HGNC:12788]		X
7	81535602	81644290	ZNF608	zinc finger protein 608 [Source:HGNC Symbol;Acc:HGNC:29238]	X
7	83960216	84115984	MEGF10	multiple EGF like domains 10 [Source:HGNC Symbol;Acc:HGNC:29634]	X
7	91368409	91450009	KDM4B	lysine demethylase 4B [Source:HGNC Symbol;Acc:HGNC:29136]	X
8	9475600	9627995	HMBOX1	homeobox containing 1 [Source:HGNC Symbol;Acc:HGNC:26137]	X
8	9671708	9821721	INTS9	integrator complex subunit 9 [Source:HGNC Symbol;Acc:HGNC:25592]	X
8	38074927	38159664	GLDC	glycine decarboxylase [Source:HGNC Symbol;Acc:HGNC:4313]	X
8	50399097	50611180	RORB	RAR related orphan receptor B [Source:HGNC Symbol;Acc:HGNC:10259]	X
8	55376678	55533601	TLE4	TLE family member 4, transcriptional corepressor [Source:HGNC Symbol;Acc:HGNC:11840]	X
8	60684653	60864229	PAX5	paired box 5 [Source:HGNC Symbol;Acc:HGNC:8619]	X
8	73547085	73663527	DPYSL2	dihydropyrimidinase like 2 [Source:HGNC Symbol;Acc:HGNC:3014]	X
8	110053913	110148994	C5	complement C5 [Source:HGNC Symbol;Acc:HGNC:1331]	X
9	28487854	28608487	ARMC2	armadillo repeat containing 2 [Source:HGNC Symbol;Acc:HGNC:23045]	X
9	36366606	36689243	ASCC3	activating signal cointegrator 1 complex subunit 3 [Source:HGNC Symbol;Acc:HGNC:18697]	X
10	21379062	21524597	SMOC1	SPARC related modular calcium binding 1 [Source:HGNC Symbol;Acc:HGNC:20318]	X
10	23881842	23900037	EIF2S1	eukaryotic translation initiation factor 2 subunit alpha [Source:HGNC Symbol;Acc:HGNC:3265]	X
10	25938275	26015218	FNTB	farnesyltransferase, CAAX box, beta [Source:HGNC Symbol;Acc:HGNC:3785]	X
10	41762051	41890738	SHC4	SHC adaptor protein 4 [Source:HGNC Symbol;Acc:HGNC:16743]	X
10	51281499	51472669	LIPC	lipase C, hepatic type [Source:HGNC Symbol;Acc:HGNC:6619]	X
10	55665799	55875268	TLN2	talin 2 [Source:HGNC Symbol;Acc:HGNC:15447]	X
10	65842974	65891040	MAPKBP1	mitogen-activated protein kinase binding protein 1 [Source:HGNC Symbol;Acc:HGNC:29536]	X
10	85721530	85870092	CORO2B	coronin 2B [Source:HGNC Symbol;Acc:HGNC:2256]	X
10	89070020	89120120	CILP	cartilage intermediate layer protein [Source:HGNC Symbol;Acc:HGNC:1980]	X
11	2510586	2548102	KANSL3	KAT8 regulatory NSL complex subunit 3 [Source:HGNC Symbol;Acc:HGNC:25473]	X
11	24812121	24967477	MTA3	metastasis associated 1 family member 3 [Source:HGNC Symbol;Acc:HGNC:23784]	X
11	26765346	26827259	CAMKMT	calmodulin-lysine N-methyltransferase [Source:HGNC Symbol;Acc:HGNC:26276]	X
11	105366061	105581222	CACNA1B	calcium voltage-gated channel subunit alpha1 B [Source:HGNC Symbol;Acc:HGNC:1389]	X
11	105615677	105683374	EHMT1	euchromatic histone lysine methyltransferase 1 [Source:HGNC Symbol;Acc:HGNC:24650]	X
12	33960014	33965450	ACOD1	aconitate decarboxylase 1 [Source:HGNC Symbol;Acc:HGNC:33904]		X
12	34007994	34008100	U6	U6 spliceosomal RNA [Source:RFAM;Acc:RF00026]		X
12	34023817	34024803	KCTD12	potassium channel tetramerization domain containing 12 [Source:HGNC Symbol;Acc:HGNC:14678]		X
12	35494807	35715710	LMO7	LIM domain 7 [Source:HGNC Symbol;Acc:HGNC:6646]		X
12	35745712	35859190	UCHL3	ubiquitin C-terminal hydrolase L3 [Source:HGNC Symbol;Acc:HGNC:12515]		X
12	35988395	36073129	TBC1D4	TBC1 domain family member 4 [Source:HGNC Symbol;Acc:HGNC:19165]		X
12	38648778	38877792	PIBF1	progesterone immunomodulatory binding factor 1 [Source:HGNC Symbol;Acc:HGNC:23352]	X
12	42149928	42491587	KLHL1	kelch like family member 1 [Source:HGNC Symbol;Acc:HGNC:6352]	X
12	50084768	50105547	ATP12A	ATPase H+/K+ transporting non-gastric alpha2 subunit [Source:HGNC Symbol;Acc:HGNC:13816]	X	X
12	50114390	50230030	RNF17	ring finger protein 17 [Source:HGNC Symbol;Acc:HGNC:10060]	X	X
12	50233625	50273619	CENPJ	centromere protein J [Source:HGNC Symbol;Acc:HGNC:17272]	X	X
12	50291042	50357417	PARP4	poly(ADP-ribose) polymerase family member 4 [Source:HGNC Symbol;Acc:HGNC:271]		X
12	50435835	50484710	PSPC1	paraspeckle component 1 [Source:HGNC Symbol;Acc:HGNC:20320]		X
12	50495391	50512494	ZMYM5	zinc finger MYM-type containing 5 [Source:HGNC Symbol;Acc:HGNC:13029]		X
12	50561124	50625311	ZMYM2	zinc finger MYM-type containing 2 [Source:HGNC Symbol;Acc:HGNC:12989]		X
12	50642327	50643565	GJA3	gap junction protein alpha 3 [Source:HGNC Symbol;Acc:HGNC:4277]		X
12	50675761	50676441	GJB2	gap junction protein beta 2 [Source:HGNC Symbol;Acc:HGNC:4284]		X
12	50694630	50695415	GJB6	gap junction protein beta 6 [Source:HGNC Symbol;Acc:HGNC:4288]		X
12	50765029	50829850	CRYL1	crystallin lambda 1 [Source:HGNC Symbol;Acc:HGNC:18246]		X
12	50842409	50907442	IFT88	intraflagellar transport 88 [Source:HGNC Symbol;Acc:HGNC:20606]		X
12	50907677	50937386	IL17D	interleukin 17D [Source:HGNC Symbol;Acc:HGNC:5984]		X
12	50939194	50945162	EEF1AKMT1	EEF1A lysine methyltransferase 1 [Source:HGNC Symbol;Acc:HGNC:27351]		X
12	50964937	51052386	XPO4	exportin 4 [Source:HGNC Symbol;Acc:HGNC:17796]		X
12	51065403	51088462	LATS2	large tumor suppressor kinase 2 [Source:HGNC Symbol;Acc:HGNC:6515]		X
12	51136382	51140774	SAP18	Sin3A associated protein 18 [Source:HGNC Symbol;Acc:HGNC:10530]		X
12	51160575	51221005	ZDHHC20	zinc finger DHHC-type palmitoyltransferase 20 [Source:HGNC Symbol;Acc:HGNC:20749]		X
12	51229598	51281102	MICU2	mitochondrial calcium uptake 2 [Source:HGNC Symbol;Acc:HGNC:31830]		X
12	51337758	51367629	FGF9	fibroblast growth factor 9 [Source:HGNC Symbol;Acc:HGNC:3687]		X
12	60270656	60936833	NBEA	neurobeachin [Source:HGNC Symbol;Acc:HGNC:7648]		X
12	60720841	60721920	MAB21L1	mab-21 like 1 [Source:HGNC Symbol;Acc:HGNC:6757]		X
12	61022081	61360653	DCLK1	doublecortin like kinase 1 [Source:HGNC Symbol;Acc:HGNC:2700]		X
12	62497568	62646306	TRPC4	transient receptor potential cation channel subfamily C member 4 [Source:HGNC Symbol;Acc:HGNC:12336]	X
13	2246691	2670604	PAK5	p21 (RAC1) activated kinase 5 [Source:HGNC Symbol;Acc:HGNC:15916]	X
13	17098600	17127156	ACBD5	acyl-CoA binding domain containing 5 [Source:HGNC Symbol;Acc:HGNC:23338]	X
13	17803274	18376190	PARD3	par-3 family cell polarity regulator [Source:HGNC Symbol;Acc:HGNC:16051]	X
13	20040697	20581742	MALRD1	MAM and LDL receptor class A domain containing 1 [Source:HGNC Symbol;Acc:HGNC:24331]	X
13	25174162	25206046	ENKUR	enkurin, TRPC channel interacting protein [Source:HGNC Symbol;Acc:HGNC:28388]	X
13	29108064	29241131	FAM171A1	family with sequence similarity 171 member A1 [Source:HGNC Symbol;Acc:HGNC:23522]	X
13	50305761	50340957	SMOX	spermine oxidase [Source:HGNC Symbol;Acc:HGNC:15862]	X
13	63474011	63482902	DYNLRB1	dynein light chain roadblock-type 1 [Source:HGNC Symbol;Acc:HGNC:15468]	X
13	64677689	64728539	CNBD2	cyclic nucleotide binding domain containing 2 [Source:HGNC Symbol;Acc:HGNC:16145]	X
13	78766649	78919301	NFATC2	nuclear factor of activated T cells 2 [Source:HGNC Symbol;Acc:HGNC:7776]	X
13	81464140	81612306	DOK5	docking protein 5 [Source:HGNC Symbol;Acc:HGNC:16173]	X
14	9015572	9151167	SLC26A7	solute carrier family 26 member 7 [Source:HGNC Symbol;Acc:HGNC:14467]	X
14	16886022	16888894	OSR2	odd-skipped related transciption factor 2 [Source:HGNC Symbol;Acc:HGNC:15830]		X
14	17412770	17412863	MIR599	microRNA 599 [Source:HGNC Symbol;Acc:HGNC:32855]		X
14	46983285	47359156	EYA1	EYA transcriptional coactivator and phosphatase 1 [Source:HGNC Symbol;Acc:HGNC:3519]	X
14	69338893	69342782	MYC	MYC proto-oncogene, bHLH transcription factor [Source:HGNC Symbol;Acc:HGNC:7553]	X
14	92755941	93356101	RIMS1	regulating synaptic membrane exocytosis 1 [Source:HGNC Symbol;Acc:HGNC:17282]	X
15	37176987	37210684	OLFML1	olfactomedin like 1 [Source:HGNC Symbol;Acc:HGNC:24473]	X
15	40276352	40391452	IRAG1	inositol 1,4,5-triphosphate receptor associated 1 [Source:HGNC Symbol;Acc:HGNC:7237]	X
16	43323298	43586880	RERE	arginine-glutamic acid dipeptide repeats [Source:HGNC Symbol;Acc:HGNC:9965]	X
16	50133534	50220399	SPEN	spen family transcriptional repressor [Source:HGNC Symbol;Acc:HGNC:17575]	X
16	59747836	59908215	CEP350	centrosomal protein 350 [Source:HGNC Symbol;Acc:HGNC:24238]	X
17	8277911	8311324	RNF10	ring finger protein 10 [Source:HGNC Symbol;Acc:HGNC:10055]	X
18	1887374	1887484	U6	U6 spliceosomal RNA [Source:RFAM;Acc:RF00026]		X
18	16007189	16043896	FANCA	FA complementation group A [Source:HGNC Symbol;Acc:HGNC:3582]		X
18	16051470	16077884	SPIRE2	spire type actin nucleation factor 2 [Source:HGNC Symbol;Acc:HGNC:30623]		X
18	16080772	16102053	TCF25	transcription factor 25 [Source:HGNC Symbol;Acc:HGNC:29181]		X
18	16104986	16105939	MC1R	melanocortin 1 receptor [Source:HGNC Symbol;Acc:HGNC:6929]		X
18	16108489	16117099	TUBB3	tubulin beta 3 class III [Source:HGNC Symbol;Acc:HGNC:20772]		X
18	16122314	16134180	DEF8	differentially expressed in FDCP 8 homolog [Source:HGNC Symbol;Acc:HGNC:25969]		X
18	16164002	16165302	DBNDD1	dysbindin domain containing 1 [Source:HGNC Symbol;Acc:HGNC:28455]		X
18	16176322	16190082	GAS8	growth arrest specific 8 [Source:HGNC Symbol;Acc:HGNC:4166]		X
18	20284232	20335853	N4BP1	NEDD4 binding protein 1 [Source:HGNC Symbol;Acc:HGNC:29850]		X
18	20536163	20617711	LONP2	lon peptidase 2, peroxisomal [Source:HGNC Symbol;Acc:HGNC:20598]		X
18	20625624	20708284	ABCC11	ATP binding cassette subfamily C member 11 [Source:HGNC Symbol;Acc:HGNC:14639]		X
18	20744739	20807263	ABCC12	ATP binding cassette subfamily C member 12 [Source:HGNC Symbol;Acc:HGNC:14640]		X
18	21195252	21426426	PHKB	phosphorylase kinase regulatory subunit beta [Source:HGNC Symbol;Acc:HGNC:8927]		X
18	21426627	21722816	ITFG1	integrin alpha FG-GAP repeat containing 1 [Source:HGNC Symbol;Acc:HGNC:30697]		X
18	21734564	21798778	NETO2	neuropilin and tolloid like 2 [Source:HGNC Symbol;Acc:HGNC:14644]		X
18	21937742	21973429	GPT2	glutamic--pyruvic transaminase 2 [Source:HGNC Symbol;Acc:HGNC:18062]		X
18	22119751	22153168	C16orf87	chromosome 16 open reading frame 87 [Source:HGNC Symbol;Acc:HGNC:33754]		X
18	22202637	22251223	MYLK3	myosin light chain kinase 3 [Source:HGNC Symbol;Acc:HGNC:29826]		X
18	22262076	22270679	ORC6	origin recognition complex subunit 6 [Source:HGNC Symbol;Acc:HGNC:17151]		X
18	22271231	22303135	VPS35	VPS35 retromer complex component [Source:HGNC Symbol;Acc:HGNC:13487]		X
18	50269146	50277301	DYRK1B	dual specificity tyrosine phosphorylation regulated kinase 1B [Source:HGNC Symbol;Acc:HGNC:3092]	X
18	53648982	53670849	NECTIN2	nectin cell adhesion molecule 2 [Source:HGNC Symbol;Acc:HGNC:9707]	X
18	55026715	55098236	ARHGAP35	Rho GTPase activating protein 35 [Source:HGNC Symbol;Acc:HGNC:4591]	X
19	56931027	57204228	SDK2	sidekick cell adhesion molecule 2 [Source:HGNC Symbol;Acc:HGNC:19308]	X
19	61430507	61744553	CEP112	centrosomal protein 112 [Source:HGNC Symbol;Acc:HGNC:28514]	X
20	18469390	18547846	ELOVL7	ELOVL fatty acid elongase 7 [Source:HGNC Symbol;Acc:HGNC:26292]	X
20	37025037	37127622	CPLANE1	ciliogenesis and planar polarity effector complex subunit 1 [Source:HGNC Symbol;Acc:HGNC:25801]	X
20	37143811	37256667	NIPBL	NIPBL cohesin loading factor [Source:HGNC Symbol;Acc:HGNC:28862]	X
20	37536650	37618247	SLC1A3	solute carrier family 1 member 3 [Source:HGNC Symbol;Acc:HGNC:10941]	X
20	71134723	71159029	NKD2	NKD inhibitor of WNT signaling pathway 2 [Source:HGNC Symbol;Acc:HGNC:17046]	X
21	7038550	7336575	IGF1R	insulin like growth factor 1 receptor [Source:HGNC Symbol;Acc:HGNC:5465]	X
21	14147593	14231664	SLCO3A1	solute carrier organic anion transporter family member 3A1 [Source:HGNC Symbol;Acc:HGNC:10952]	X
21	18130059	18546956	NTRK3	neurotrophic receptor tyrosine kinase 3 [Source:HGNC Symbol;Acc:HGNC:8033]		X
21	19500605	19500714	5S_rRNA	5S ribosomal RNA [Source:RFAM;Acc:RF00001]		X
21	19659327	19659423	U6	U6 spliceosomal RNA [Source:RFAM;Acc:RF00026]		X
21	19673442	19673549	5S_rRNA	5S ribosomal RNA [Source:RFAM;Acc:RF00001]		X
21	19677080	19745009	ACAN	aggrecan [Source:HGNC Symbol;Acc:HGNC:319]		X
21	19745490	19764065	HAPLN3	hyaluronan and proteoglycan link protein 3 [Source:HGNC Symbol;Acc:HGNC:21446]		X
21	19763983	19792404	MFGE8	milk fat globule EGF and factor V/VIII domain containing [Source:NCBI gene (formerly Entrezgene);Acc:100861394]		X
21	19906737	19986954	ABHD2	abhydrolase domain containing 2, acylglycerol lipase [Source:HGNC Symbol;Acc:HGNC:18717]		X
21	19995973	20012348	RLBP1	retinaldehyde binding protein 1 [Source:HGNC Symbol;Acc:HGNC:10024]		X
21	20021947	20077025	FANCI	FA complementation group I [Source:HGNC Symbol;Acc:HGNC:25568]		X
21	20084299	20100301	POLG	DNA polymerase gamma, catalytic subunit [Source:HGNC Symbol;Acc:HGNC:9179]		X
21	20135872	20135961	MIR9	microRNA mir-9 [Source:NCBI gene (formerly Entrezgene);Acc:104795867]		X
21	20231592	20256232	RHCG	Rh family C glycoprotein [Source:HGNC Symbol;Acc:HGNC:18140]		X
21	20308595	20350065	TICRR	TOPBP1 interacting checkpoint and replication regulator [Source:HGNC Symbol;Acc:HGNC:28704]		X
21	20353890	20371229	KIF7	kinesin family member 7 [Source:HGNC Symbol;Acc:HGNC:30497]		X
21	20373023	20389141	PLIN1	perilipin 1 [Source:HGNC Symbol;Acc:HGNC:9076]		X
21	20395453	20402393	PEX11A	peroxisomal biogenesis factor 11 alpha [Source:HGNC Symbol;Acc:HGNC:8852]		X
21	20412091	20451924	WDR93	WD repeat domain 93 [Source:HGNC Symbol;Acc:HGNC:26924]		X
21	20457300	20458383	MESP1	mesoderm posterior bHLH transcription factor 1 [Source:HGNC Symbol;Acc:HGNC:29658]		X
21	20478286	20480525	MESP2	mesoderm posterior bHLH transcription factor 2 [Source:HGNC Symbol;Acc:HGNC:29659]		X
21	20482347	20515201	ANPEP	alanyl aminopeptidase, membrane [Source:HGNC Symbol;Acc:HGNC:500]		X
21	20543857	20584552	AP3S2	adaptor related protein complex 3 subunit sigma 2 [Source:HGNC Symbol;Acc:HGNC:571]		X
21	20589123	20596604	ARPIN	actin related protein 2/3 complex inhibitor [Source:HGNC Symbol;Acc:HGNC:28782]		X
21	20651199	20651305	U6	U6 spliceosomal RNA [Source:RFAM;Acc:RF00026]		X
21	20700496	20769912	ZNF710	zinc finger protein 710 [Source:HGNC Symbol;Acc:HGNC:25352]		X
21	20774493	20791429	IDH2	isocitrate dehydrogenase (NADP(+)) 2 [Source:HGNC Symbol;Acc:HGNC:5383]		X
21	20864348	20911390	SEMA4B	semaphorin 4B [Source:HGNC Symbol;Acc:HGNC:10730]		X
21	20906713	20911640	CIB1	calcium and integrin binding 1 [Source:HGNC Symbol;Acc:HGNC:16920]		X
21	20919914	20921071	GDPGP1	GDP-D-glucose phosphorylase 1 [Source:HGNC Symbol;Acc:HGNC:34360]		X
21	20925395	20930925	NGRN	neugrin, neurite outgrowth associated [Source:HGNC Symbol;Acc:HGNC:18077]		X
21	20935992	20964672	VPS33B	VPS33B late endosome and lysosome associated [Source:HGNC Symbol;Acc:HGNC:12712]		X
21	20964662	20984512	PRC1	protein regulator of cytokinesis 1 [Source:HGNC Symbol;Acc:HGNC:9341]		X
21	20992707	20998321	RCCD1	RCC1 domain containing 1 [Source:HGNC Symbol;Acc:HGNC:30457]		X
21	21001790	21015926	UNC45A	unc-45 myosin chaperone A [Source:HGNC Symbol;Acc:HGNC:30594]		X
21	21019459	21020723	HDDC3	HD domain containing 3 [Source:HGNC Symbol;Acc:HGNC:30522]		X
21	21029095	21047280	MAN2A2	mannosidase alpha class 2A member 2 [Source:HGNC Symbol;Acc:HGNC:6825]		X
21	21055729	21066207	FES	FES proto-oncogene, tyrosine kinase [Source:HGNC Symbol;Acc:HGNC:3657]		X
21	21069530	21076789	FURIN	furin, paired basic amino acid cleaving enzyme [Source:HGNC Symbol;Acc:HGNC:8568]		X
21	21127031	21191359	BLM	BLM RecQ like helicase [Source:HGNC Symbol;Acc:HGNC:1058]		X
21	21262351	21262457	U6	U6 spliceosomal RNA [Source:RFAM;Acc:RF00026]		X
21	21277149	21370763	CRTC3	CREB regulated transcription coactivator 3 [Source:HGNC Symbol;Acc:HGNC:26148]		X
21	21392595	21499394	IQGAP1	IQ motif containing GTPase activating protein 1 [Source:HGNC Symbol;Acc:HGNC:6110]		X
21	21520158	21525828	ZNF774	zinc finger protein 774 [Source:HGNC Symbol;Acc:HGNC:33108]		X
21	21560877	21579555	ZSCAN2	zinc finger and SCAN domain containing 2 [Source:HGNC Symbol;Acc:HGNC:20994]		X
21	21583878	21600236	WDR73	WD repeat domain 73 [Source:HGNC Symbol;Acc:HGNC:25928]		X
21	21601491	21604496	NMB	neuromedin B [Source:HGNC Symbol;Acc:HGNC:7842]		X
21	21620449	21636723	SEC11A	SEC11 homolog A, signal peptidase complex subunit [Source:HGNC Symbol;Acc:HGNC:17718]		X
21	21709208	21731035	ZNF592	zinc finger protein 592 [Source:HGNC Symbol;Acc:HGNC:28986]		X
21	21741674	21793853	ALPK3	alpha kinase 3 [Source:HGNC Symbol;Acc:HGNC:17574]		X
21	21812043	21869954	SLC28A1	solute carrier family 28 member 1 [Source:HGNC Symbol;Acc:HGNC:11001]		X
21	21946911	22089517	PDE8A	phosphodiesterase 8A [Source:HGNC Symbol;Acc:HGNC:8793]		X
21	22138475	22221904	CPEB1	cytoplasmic polyadenylation element binding protein 1 [Source:HGNC Symbol;Acc:HGNC:21744]		X
21	22257715	22294077	AP3B2	adaptor related protein complex 3 subunit beta 2 [Source:HGNC Symbol;Acc:HGNC:567]		X
21	22326076	22326202	SCARNA15	small Cajal body-specific RNA 15 [Source:HGNC Symbol;Acc:HGNC:32572]		X
21	22329284	22350581	FSD2	fibronectin type III and SPRY domain containing 2 [Source:HGNC Symbol;Acc:HGNC:18024]		X
21	22374373	22392390	WHAMM	WASP homolog associated with actin, golgi membranes and microtubules [Source:HGNC Symbol;Acc:HGNC:30493]		X
21	22407508	22496622	HOMER2	homer scaffold protein 2 [Source:HGNC Symbol;Acc:HGNC:17513]		X
21	23313471	23317451	MEX3B	mex-3 RNA binding family member B [Source:HGNC Symbol;Acc:HGNC:25297]		X
21	23390041	23500881	EFL1	elongation factor like GTPase 1 [Source:HGNC Symbol;Acc:HGNC:25789]		X
21	23503746	23521139	SAXO2	stabilizer of axonemal microtubules 2 [Source:HGNC Symbol;Acc:HGNC:33727]		X
21	23559190	23931341	ADAMTSL3	ADAMTS like 3 [Source:HGNC Symbol;Acc:HGNC:14633]		X
21	23944408	24053516	SH3GL3	SH3 domain containing GRB2 like 3, endophilin A3 [Source:HGNC Symbol;Acc:HGNC:10832]		X
21	24191895	24220590	BNC1	basonuclin 1 [Source:HGNC Symbol;Acc:HGNC:1081]		X
21	24278347	24352906	HDGFL3	HDGF like 3 [Source:HGNC Symbol;Acc:HGNC:24937]		X
21	24354481	24384339	TM6SF1	transmembrane 6 superfamily member 1 [Source:HGNC Symbol;Acc:HGNC:11860]		X
21	24427525	24473119	BTBD1	BTB domain containing 1 [Source:HGNC Symbol;Acc:HGNC:1120]		X
21	24752813	24773737	MORF4L1	mortality factor 4 like 1 [Source:HGNC Symbol;Acc:HGNC:16989]		X
21	24781890	24803502	CTSH	cathepsin H [Source:NCBI gene (formerly Entrezgene);Acc:102170638]		X
21	24819505	24923276	RASGRF1	Ras protein specific guanine nucleotide releasing factor 1 [Source:HGNC Symbol;Acc:HGNC:9875]		X
21	25014915	25014997	chi-mir-184	chi-mir-184 [Source:miRBase;Acc:MI0030656]		X
21	25077161	25078768	ANKRD34C	ankyrin repeat domain 34C [Source:HGNC Symbol;Acc:HGNC:33888]		X
21	25098454	25109333	TMED3	transmembrane p24 trafficking protein 3 [Source:HGNC Symbol;Acc:HGNC:28889]		X
21	25176768	25211257	MINAR1	membrane integral NOTCH2 associated receptor 1 [Source:HGNC Symbol;Acc:HGNC:29172]		X
21	25567394	25594099	MTHFS	methenyltetrahydrofolate synthetase [Source:HGNC Symbol;Acc:HGNC:7437]		X
21	25605743	25611587	BCL2A1	BCL2 related protein A1 [Source:HGNC Symbol;Acc:HGNC:991]		X
21	25734815	25768969	FAH	fumarylacetoacetate hydrolase [Source:HGNC Symbol;Acc:HGNC:3579]		X
21	25892166	26081547	ARNT2	aryl hydrocarbon receptor nuclear translocator 2 [Source:HGNC Symbol;Acc:HGNC:16876]		X
21	26172937	26230257	ABHD17C	abhydrolase domain containing 17C, depalmitoylase [Source:HGNC Symbol;Acc:HGNC:26925]		X
21	26357364	26422866	CEMIP	cell migration inducing hyaluronidase 1 [Source:HGNC Symbol;Acc:HGNC:29213]		X
21	26449474	26456855	MESD	mesoderm development LRP chaperone [Source:HGNC Symbol;Acc:HGNC:13520]		X
21	26473368	26474456	TLNRD1	talin rod domain containing 1 [Source:HGNC Symbol;Acc:HGNC:13519]		X
21	26495929	26496035	U6	U6 spliceosomal RNA [Source:RFAM;Acc:RF00026]		X
21	26575549	26598455	CFAP161	cilia and flagella associated protein 161 [Source:HGNC Symbol;Acc:HGNC:26782]		X
21	26739416	26747442	STARD5	StAR related lipid transfer domain containing 5 [Source:HGNC Symbol;Acc:HGNC:18065]		X
21	26757112	26812140	TMC3	transmembrane channel like 3 [Source:HGNC Symbol;Acc:HGNC:22995]		X
21	26956435	26963200	MCEE	methylmalonyl-CoA epimerase [Source:HGNC Symbol;Acc:HGNC:16732]		X
21	26963533	26975963	MPHOSPH10	M-phase phosphoprotein 10 [Source:HGNC Symbol;Acc:HGNC:7213]		X
21	26979730	27000716	FAN1	FANCD2 and FANCI associated nuclease 1 [Source:HGNC Symbol;Acc:HGNC:29170]		X
21	27004408	27045313	MTMR10	myotubularin related protein 10 [Source:HGNC Symbol;Acc:HGNC:25999]		X
21	27054158	27154972	TRPM1	transient receptor potential cation channel subfamily M member 1 [Source:HGNC Symbol;Acc:HGNC:7146]		X
21	27110004	27110110	chi-mir-211	chi-mir-211 [Source:miRBase;Acc:MI0030688]		X
21	27256849	27294974	KLF13	Kruppel like factor 13 [Source:HGNC Symbol;Acc:HGNC:13672]		X
21	27348988	27349094	U6	U6 spliceosomal RNA [Source:RFAM;Acc:RF00026]		X
21	27594697	27723737	APBA2	amyloid beta precursor protein binding family A member 2 [Source:HGNC Symbol;Acc:HGNC:579]		X
21	27728573	27968541	FAM189A1	family with sequence similarity 189 member A1 [Source:HGNC Symbol;Acc:HGNC:29075]		X
21	27876467	27876564	U6	U6 spliceosomal RNA [Source:RFAM;Acc:RF00026]		X
21	28023633	28186840	TJP1	tight junction protein 1 [Source:HGNC Symbol;Acc:HGNC:11827]		X
21	28154561	28154643	U4	U4 spliceosomal RNA [Source:RFAM;Acc:RF00015]		X
21	28377924	28422167	TARS3	threonyl-tRNA synthetase 3 [Source:HGNC Symbol;Acc:HGNC:24728]		X
21	28424946	28438193	TM2D3	TM2 domain containing 3 [Source:HGNC Symbol;Acc:HGNC:24128]		X
21	28576132	28747245	PCSK6	proprotein convertase subtilisin/kexin type 6 [Source:HGNC Symbol;Acc:HGNC:8569]		X
21	28759533	28772320	SNRPA1	small nuclear ribonucleoprotein polypeptide A' [Source:HGNC Symbol;Acc:HGNC:11152]		X
21	29176021	29176127	U6	U6 spliceosomal RNA [Source:RFAM;Acc:RF00026]		X
21	31193163	31595712	SCAPER	S-phase cyclin A associated protein in the ER [Source:HGNC Symbol;Acc:HGNC:13081]	X
21	43568100	43700071	NPAS3	neuronal PAS domain protein 3 [Source:HGNC Symbol;Acc:HGNC:19311]	X
21	59403639	59518191	CLMN	calmin [Source:HGNC Symbol;Acc:HGNC:19972]	X
21	60599746	60669068	AK7	adenylate kinase 7 [Source:HGNC Symbol;Acc:HGNC:20091]	X
22	11369932	11460065	DLEC1	DLEC1 cilia and flagella associated protein [Source:HGNC Symbol;Acc:HGNC:2899]	X
22	21368792	21690576	ITPR1	inositol 1,4,5-trisphosphate receptor type 1 [Source:HGNC Symbol;Acc:HGNC:6180]	X
22	39010800	39346841	PTPRG	protein tyrosine phosphatase receptor type G [Source:HGNC Symbol;Acc:HGNC:9671]	X
23	788570	1217296	GMDS	GDP-mannose 4,6-dehydratase [Source:HGNC Symbol;Acc:HGNC:4369]	X
23	35202479	35627840	KIF6	kinesin family member 6 [Source:HGNC Symbol;Acc:HGNC:21202]	X
24	39230062	39457446	EPB41L3	erythrocyte membrane protein band 4.1 like 3 [Source:HGNC Symbol;Acc:HGNC:3380]	X
24	52416425	53229521	DCC	DCC netrin 1 receptor [Source:HGNC Symbol;Acc:HGNC:2701]	X
25	20423843	20537897	HS3ST2	heparan sulfate-glucosamine 3-sulfotransferase 2 [Source:HGNC Symbol;Acc:HGNC:5195]	X
25	25243797	25499099	GSG1L	GSG1 like [Source:HGNC Symbol;Acc:HGNC:28283]	X
25	26743252	26772944	SRCAP	Snf2 related CREBBP activator protein [Source:HGNC Symbol;Acc:HGNC:16974]	X
25	35607607	35969559	CUX1	cut like homeobox 1 [Source:HGNC Symbol;Acc:HGNC:2557]	X
25	42458071	42491020	SUN1	Sad1 and UNC84 domain containing 1 [Source:HGNC Symbol;Acc:HGNC:18587]	X
26	17232180	17281877	VWA2	von Willebrand factor A domain containing 2 [Source:HGNC Symbol;Acc:HGNC:24709]	X
26	24136482	24511161	SORCS1	sortilin related VPS10 domain containing receptor 1 [Source:HGNC Symbol;Acc:HGNC:16697]	X
26	28464430	28571097	SUFU	SUFU negative regulator of hedgehog signaling [Source:HGNC Symbol;Acc:HGNC:16466]	X
26	28940356	29097335	ARMH3	armadillo like helical domain containing 3 [Source:HGNC Symbol;Acc:HGNC:25788]	X
26	29366739	29542701	BTRC	beta-transducin repeat containing E3 ubiquitin protein ligase [Source:HGNC Symbol;Acc:HGNC:1144]	X
26	41209422	41230806	LIPJ	lipase family member J [Source:HGNC Symbol;Acc:HGNC:21773]	X
27	30439119	30483899	PRIMPOL	primase and DNA directed polymerase [Source:HGNC Symbol;Acc:HGNC:26575]	X
28	30482370	30624879	FAM13C	family with sequence similarity 13 member C [Source:HGNC Symbol;Acc:HGNC:19371]	X
28	36475450	36531003	GPR137B	G protein-coupled receptor 137B [Source:HGNC Symbol;Acc:HGNC:11862]	X
29	10646754	11720393	DLG2	discs large MAGUK scaffold protein 2 [Source:HGNC Symbol;Acc:HGNC:2901]	X
29	23812697	23948254	PRMT3	protein arginine methyltransferase 3 [Source:HGNC Symbol;Acc:HGNC:30163]	X
29	33537358	33770796	OPCML	opioid binding protein/cell adhesion molecule like [Source:HGNC Symbol;Acc:HGNC:8143]	X
29	46403103	46407702	TMEM134	transmembrane protein 134 [Source:HGNC Symbol;Acc:HGNC:26142]	X

## Sheet: Wattle presence vs absence
CHR	start	end	Gene	Name	FST	ROH
1	63471832	63609854	IGSF11	immunoglobulin superfamily member 11 [Source:HGNC Symbol;Acc:HGNC:16669]	X
1	68273170	68903344	KALRN	kalirin RhoGEF kinase [Source:HGNC Symbol;Acc:HGNC:4814]	X
1	69727047	69825289	OSBPL11	oxysterol binding protein like 11 [Source:HGNC Symbol;Acc:HGNC:16397]	X
1	74238033	74369258	MB21D2	Mab-21 domain containing 2 [Source:HGNC Symbol;Acc:HGNC:30438]	X
1	78166104	78834581	LPP	LIM domain containing preferred translocation partner in lipoma [Source:HGNC Symbol;Acc:HGNC:6679]	X
1	107084247	107148842	SCHIP1	schwannomin interacting protein 1 [Source:HGNC Symbol;Acc:HGNC:15678]	X
1	107762926	107974783	IQCJ	IQ motif containing J [Source:HGNC Symbol;Acc:HGNC:32406]	X
1	109620068	109893418	VEPH1	ventricular zone expressed PH domain containing 1 [Source:HGNC Symbol;Acc:HGNC:25735]	X
1	112099275	112210761	MME	membrane metalloendopeptidase [Source:HGNC Symbol;Acc:HGNC:7154]	X
1	113021353	113160746	ARHGEF26	Rho guanine nucleotide exchange factor 26 [Source:HGNC Symbol;Acc:HGNC:24490]	X
1	114980408	115192910	MBNL1	muscleblind like splicing regulator 1 [Source:HGNC Symbol;Acc:HGNC:6923]	X
1	116953456	116971921	SIAH2	siah E3 ubiquitin protein ligase 2 [Source:HGNC Symbol;Acc:HGNC:10858]	X
1	118923028	118962610	CPB1	carboxypeptidase B1 [Source:HGNC Symbol;Acc:HGNC:2299]	X
1	121923201	122039624	PLOD2	procollagen-lysine,2-oxoglutarate 5-dioxygenase 2 [Source:HGNC Symbol;Acc:HGNC:9082]	X
1	124628922	125281842	SLC9A9	solute carrier family 9 member A9 [Source:HGNC Symbol;Acc:HGNC:20653]	X
1	126343154	126547347	TFDP2	transcription factor Dp-2 [Source:HGNC Symbol;Acc:HGNC:11751]	X
1	127351938	127427826	SPSB4	splA/ryanodine receptor domain and SOCS box containing 4 [Source:HGNC Symbol;Acc:HGNC:30630]	X
1	127904175	128086786	CLSTN2	calsyntenin 2 [Source:HGNC Symbol;Acc:HGNC:17448]	X
1	129008166	129069418	NMNAT3	nicotinamide nucleotide adenylyltransferase 3 [Source:HGNC Symbol;Acc:HGNC:20989]	X
1	132448867	132586770	PCCB	propionyl-CoA carboxylase subunit beta [Source:HGNC Symbol;Acc:HGNC:8654]	X
1	133661446	134113548	EPHB1	EPH receptor B1 [Source:HGNC Symbol;Acc:HGNC:3392]	X
1	135580526	135784884	TMEM108	transmembrane protein 108 [Source:HGNC Symbol;Acc:HGNC:28451]	X
1	142671434	142689285	WDR4	WD repeat domain 4 [Source:HGNC Symbol;Acc:HGNC:12756]	X
2	11661711	11733519	PTPRU	protein tyrosine phosphatase receptor type U [Source:HGNC Symbol;Acc:HGNC:9683]		X
2	14982187	15009385	RNF19B	ring finger protein 19B [Source:HGNC Symbol;Acc:HGNC:26886]		X
2	15053095	15072969	AK2	adenylate kinase 2 [Source:HGNC Symbol;Acc:HGNC:362]		X
2	15127359	15166188	AZIN2	antizyme inhibitor 2 [Source:NCBI gene (formerly Entrezgene);Acc:102181733]		X
2	15188971	15224929	TRIM62	tripartite motif containing 62 [Source:HGNC Symbol;Acc:HGNC:25574]		X
2	16580316	16760115	ARMC9	armadillo repeat containing 9 [Source:HGNC Symbol;Acc:HGNC:20730]	X
2	17664215	17762769	FBXO36	F-box protein 36 [Source:HGNC Symbol;Acc:HGNC:27020]	X
3	10959955	11072022	37834	argonaute RISC catalytic component 3 [Source:HGNC Symbol;Acc:HGNC:18421]	X
3	14391148	14406030	NT5C1A	5'-nucleotidase, cytosolic IA [Source:HGNC Symbol;Acc:HGNC:17819]	X
3	20876273	20886994	LURAP1	leucine rich adaptor protein 1 [Source:HGNC Symbol;Acc:HGNC:32327]	X
3	50339059	50678308	TNNI3K	TNNI3 interacting kinase [Source:HGNC Symbol;Acc:HGNC:19661]	X
3	89073434	89293553	KCND3	potassium voltage-gated channel subfamily D member 3 [Source:HGNC Symbol;Acc:HGNC:6239]	X
3	95312380	95527658	SPAG17	sperm associated antigen 17 [Source:HGNC Symbol;Acc:HGNC:26620]	X
3	97449108	97469107	SEC22B	SEC22 homolog B, vesicle trafficking protein [Source:HGNC Symbol;Acc:HGNC:10700]	X
3	118211721	118266747	MAEL	maelstrom spermatogenic transposon silencer [Source:HGNC Symbol;Acc:HGNC:25929]	X
4	18028846	18121694	SVOPL	SVOP like [Source:HGNC Symbol;Acc:HGNC:27034]	X
4	18587381	18636056	AKR1D1	aldo-keto reductase family 1 member D1 [Source:HGNC Symbol;Acc:HGNC:388]	X
4	27590041	27624827	RBM28	RNA binding motif protein 28 [Source:HGNC Symbol;Acc:HGNC:21863]	X
4	39090107	39215970	CDK13	cyclin dependent kinase 13 [Source:HGNC Symbol;Acc:HGNC:1733]	X
4	58759809	58799207	HERPUD2	HERPUD family member 2 [Source:HGNC Symbol;Acc:HGNC:21915]	X
4	59288504	59343518	KIAA0895	KIAA0895 [Source:HGNC Symbol;Acc:HGNC:22206]	X
4	64086447	64218243	ZNF277	zinc finger protein 277 [Source:HGNC Symbol;Acc:HGNC:13070]	X
4	71625921	71677402	BCAP29	B cell receptor associated protein 29 [Source:HGNC Symbol;Acc:HGNC:24131]	X
4	84751459	84988003	SEMA3D	semaphorin 3D [Source:HGNC Symbol;Acc:HGNC:10726]	X
4	112962167	113349953	ABCA13	ATP binding cassette subfamily A member 13 [Source:HGNC Symbol;Acc:HGNC:14638]	X
5	8539562	8860380	SYT1	synaptotagmin 1 [Source:HGNC Symbol;Acc:HGNC:11509]	X
5	73417869	73471820	MYH9	myosin heavy chain 9 [Source:HGNC Symbol;Acc:HGNC:7579]	X
5	99770935	99851863	SLC2A3	solute carrier family 2 member 3 [Source:NCBI gene (formerly Entrezgene);Acc:100860892]	X
5	102554414	102579674	CD4	CD4 molecule [Source:HGNC Symbol;Acc:HGNC:1678]	X
5	109921624	110033370	CACNA1I	calcium voltage-gated channel subunit alpha1 I [Source:HGNC Symbol;Acc:HGNC:1396]	X
5	118349092	118409285	TTLL8	tubulin tyrosine ligase like 8 [Source:HGNC Symbol;Acc:HGNC:34000]	X
6	22479885	22605206	NFKB1	nuclear factor kappa B subunit 1 [Source:HGNC Symbol;Acc:HGNC:7794]	X
6	30439921	30680349	PDLIM5	PDZ and LIM domain 5 [Source:HGNC Symbol;Acc:HGNC:17468]	X
6	36572520	36707017	HERC3	HECT and RLD domain containing E3 ubiquitin protein ligase 3 [Source:HGNC Symbol;Acc:HGNC:4876]		X
6	36765648	36813335	HERC5	HECT and RLD domain containing E3 ubiquitin protein ligase 5 [Source:HGNC Symbol;Acc:HGNC:24368]		X
6	36819857	36872364	HERC6	HECT and RLD domain containing E3 ubiquitin protein ligase family member 6 [Source:HGNC Symbol;Acc:HGNC:26072]		X
6	36967148	36981000	PPM1K	protein phosphatase, Mg2+/Mn2+ dependent 1K [Source:HGNC Symbol;Acc:HGNC:25415]		X
6	36987612	37118958	ABCG2	ATP binding cassette subfamily G member 2 (Junior blood group) [Source:NCBI gene (formerly Entrezgene);Acc:100860857]		X
6	37126098	37193068	PKD2	polycystin 2, transient receptor potential cation channel [Source:HGNC Symbol;Acc:HGNC:9009]		X
6	37213669	37221650	SPP1	secreted phosphoprotein 1 [Source:NCBI gene (formerly Entrezgene);Acc:100860805]		X
6	37364698	37368465	MEPE	matrix extracellular phosphoglycoprotein [Source:HGNC Symbol;Acc:HGNC:13361]		X
6	37397003	37414860	IBSP	integrin binding sialoprotein [Source:HGNC Symbol;Acc:HGNC:5341]		X
6	37669173	37694927	LAP3	leucine aminopeptidase 3 [Source:HGNC Symbol;Acc:HGNC:18449]		X
6	37696130	37702512	MED28	mediator complex subunit 28 [Source:HGNC Symbol;Acc:HGNC:24628]		X
6	37708219	37826187	FAM184B	family with sequence similarity 184 member B [Source:HGNC Symbol;Acc:HGNC:29235]		X
6	37846165	37848349	DCAF16	DDB1 and CUL4 associated factor 16 [Source:HGNC Symbol;Acc:HGNC:25987]		X
6	37858170	37903004	NCAPG	non-SMC condensin I complex subunit G [Source:HGNC Symbol;Acc:HGNC:24304]		X
6	37905295	38068616	LCORL	ligand dependent nuclear receptor corepressor like [Source:HGNC Symbol;Acc:HGNC:30776]		X
6	93760447	93831959	ANXA3	annexin A3 [Source:HGNC Symbol;Acc:HGNC:541]	X
6	94123302	94144098	PAQR3	progestin and adipoQ receptor family member 3 [Source:HGNC Symbol;Acc:HGNC:30130]	X
6	101061825	101285565	ARHGAP24	Rho GTPase activating protein 24 [Source:HGNC Symbol;Acc:HGNC:25361]	X
7	15555842	15582901	SPATA9	spermatogenesis associated 9 [Source:HGNC Symbol;Acc:HGNC:22988]	X
7	16640858	17037406	KIAA0825	KIAA0825 [Source:HGNC Symbol;Acc:HGNC:28532]	X
7	83739760	83762349	C5orf63	chromosome 5 open reading frame 63 [Source:HGNC Symbol;Acc:HGNC:40051]	X
7	98133141	98137791	BEST2	bestrophin 2 [Source:HGNC Symbol;Acc:HGNC:17107]	X
7	102463253	102540501	NWD1	NACHT and WD repeat domain containing 1 [Source:HGNC Symbol;Acc:HGNC:27619]	X
7	104236008	104316453	CRTC1	CREB regulated transcription coactivator 1 [Source:HGNC Symbol;Acc:HGNC:16062]	X
8	5197881	5433906	GALNTL6	polypeptide N-acetylgalactosaminyltransferase like 6 [Source:HGNC Symbol;Acc:HGNC:33844]	X
8	8582162	8594059	PRSS51	serine protease 51 [Source:HGNC Symbol;Acc:HGNC:37321]	X
8	9274537	9457853	KIF13B	kinesin family member 13B [Source:HGNC Symbol;Acc:HGNC:14405]	X
8	76202351	76555141	FRMD3	FERM domain containing 3 [Source:HGNC Symbol;Acc:HGNC:24125]	X
8	99358808	99473997	PALM2AKAP2	PALM2 and AKAP2 fusion [Source:HGNC Symbol;Acc:HGNC:33529]	X
9	10077770	10237833	UBE3D	ubiquitin protein ligase E3D [Source:HGNC Symbol;Acc:HGNC:21381]	X
9	29360983	29402723	OSTM1	osteoclastogenesis associated transmembrane protein 1 [Source:HGNC Symbol;Acc:HGNC:21652]	X
9	29553983	29656736	SCML4	Scm polycomb group protein like 4 [Source:HGNC Symbol;Acc:HGNC:21397]	X
10	22373230	22471358	ACTN1	actinin alpha 1 [Source:HGNC Symbol;Acc:HGNC:163]	X
10	30069682	30295803	MNAT1	MNAT1 component of CDK activating kinase [Source:HGNC Symbol;Acc:HGNC:7181]	X
10	31567264	31670849	DAAM1	dishevelled associated activator of morphogenesis 1 [Source:HGNC Symbol;Acc:HGNC:18142]	X
10	85721530	85870092	CORO2B	coronin 2B [Source:HGNC Symbol;Acc:HGNC:2256]	X
10	91863559	92108785	AP3B1	adaptor related protein complex 3 subunit beta 1 [Source:HGNC Symbol;Acc:HGNC:566]	X
10	92625430	92882228	PDE8B	phosphodiesterase 8B [Source:HGNC Symbol;Acc:HGNC:8794]	X
10	93295263	93604369	IQGAP2	IQ motif containing GTPase activating protein 2 [Source:HGNC Symbol;Acc:HGNC:6111]	X
10	97811552	97986666	KCNN2	potassium calcium-activated channel subfamily N member 2 [Source:HGNC Symbol;Acc:HGNC:6291]	X
11	96638993	96839762	MVB12B	multivesicular body subunit 12B [Source:HGNC Symbol;Acc:HGNC:23368]	X
11	97253883	97522135	RALGPS1	Ral GEF with PH domain and SH3 binding motif 1 [Source:HGNC Symbol;Acc:HGNC:16851]	X
12	13013878	13160878	UGGT2	UDP-glucose glycoprotein glucosyltransferase 2 [Source:HGNC Symbol;Acc:HGNC:15664]	X
12	13168646	13227220	DNAJC3	DnaJ heat shock protein family (Hsp40) member C3 [Source:HGNC Symbol;Acc:HGNC:9439]	X
12	50084768	50105547	ATP12A	ATPase H+/K+ transporting non-gastric alpha2 subunit [Source:HGNC Symbol;Acc:HGNC:13816]		X
12	50114390	50230030	RNF17	ring finger protein 17 [Source:HGNC Symbol;Acc:HGNC:10060]		X
12	50233625	50273619	CENPJ	centromere protein J [Source:HGNC Symbol;Acc:HGNC:17272]		X
12	50291042	50357417	PARP4	poly(ADP-ribose) polymerase family member 4 [Source:HGNC Symbol;Acc:HGNC:271]		X
12	50361975	50407529	MPHOSPH8	M-phase phosphoprotein 8 [Source:HGNC Symbol;Acc:HGNC:29810]		X
12	50435835	50484710	PSPC1	paraspeckle component 1 [Source:HGNC Symbol;Acc:HGNC:20320]		X
12	50495391	50512494	ZMYM5	zinc finger MYM-type containing 5 [Source:HGNC Symbol;Acc:HGNC:13029]		X
12	50561124	50625311	ZMYM2	zinc finger MYM-type containing 2 [Source:HGNC Symbol;Acc:HGNC:12989]		X
12	50642327	50643565	GJA3	gap junction protein alpha 3 [Source:HGNC Symbol;Acc:HGNC:4277]		X
12	50675761	50676441	GJB2	gap junction protein beta 2 [Source:HGNC Symbol;Acc:HGNC:4284]		X
12	50694630	50695415	GJB6	gap junction protein beta 6 [Source:HGNC Symbol;Acc:HGNC:4288]		X
12	50765029	50829850	CRYL1	crystallin lambda 1 [Source:HGNC Symbol;Acc:HGNC:18246]		X
12	50842409	50907442	IFT88	intraflagellar transport 88 [Source:HGNC Symbol;Acc:HGNC:20606]		X
12	50907677	50937386	IL17D	interleukin 17D [Source:HGNC Symbol;Acc:HGNC:5984]		X
12	50939194	50945162	EEF1AKMT1	EEF1A lysine methyltransferase 1 [Source:HGNC Symbol;Acc:HGNC:27351]		X
12	50964937	51052386	XPO4	exportin 4 [Source:HGNC Symbol;Acc:HGNC:17796]		X
12	51065403	51088462	LATS2	large tumor suppressor kinase 2 [Source:HGNC Symbol;Acc:HGNC:6515]		X
12	51136382	51140774	SAP18	Sin3A associated protein 18 [Source:HGNC Symbol;Acc:HGNC:10530]		X
12	51160575	51221005	ZDHHC20	zinc finger DHHC-type palmitoyltransferase 20 [Source:HGNC Symbol;Acc:HGNC:20749]		X
12	51229598	51281102	MICU2	mitochondrial calcium uptake 2 [Source:HGNC Symbol;Acc:HGNC:31830]		X
12	51337758	51367629	FGF9	fibroblast growth factor 9 [Source:HGNC Symbol;Acc:HGNC:3687]		X
12	60270656	60936833	NBEA	neurobeachin [Source:HGNC Symbol;Acc:HGNC:7648]		X
12	60720841	60721920	MAB21L1	mab-21 like 1 [Source:HGNC Symbol;Acc:HGNC:6757]		X
12	61022081	61360653	DCLK1	doublecortin like kinase 1 [Source:HGNC Symbol;Acc:HGNC:2700]		X
12	73314352	73397248	DNAJC15	DnaJ heat shock protein family (Hsp40) member C15 [Source:HGNC Symbol;Acc:HGNC:20325]		X
12	84756337	84990939	TDRD3	tudor domain containing 3 [Source:HGNC Symbol;Acc:HGNC:20612]	X
13	34391042	34474556	JCAD	junctional cadherin 5 associated [Source:HGNC Symbol;Acc:HGNC:29283]	X
13	51161620	51309549	DNAAF9	dynein axonemal assembly factor 9 [Source:HGNC Symbol;Acc:HGNC:17721]	X
13	81464140	81612306	DOK5	docking protein 5 [Source:HGNC Symbol;Acc:HGNC:16173]	X
14	16431338	16744355	STK3	serine/threonine kinase 3 [Source:HGNC Symbol;Acc:HGNC:11406]	X
14	27028558	27118001	NUDCD1	NudC domain containing 1 [Source:HGNC Symbol;Acc:HGNC:24306]	X
14	48648761	48839753	SULF1	sulfatase 1 [Source:HGNC Symbol;Acc:HGNC:20391]	X
14	52641518	52815552	CYP7B1	cytochrome P450 family 7 subfamily B member 1 [Source:VGNC Symbol;Acc:VGNC:103461]	X
14	91403568	91583951	SMAP1	small ArfGAP 1 [Source:HGNC Symbol;Acc:HGNC:19651]	X
15	8986129	9027019	ALKBH3	alkB homolog 3, alpha-ketoglutarate dependent dioxygenase [Source:HGNC Symbol;Acc:HGNC:30141]	X
15	27378988	27699335	UVRAG	UV radiation resistance associated [Source:HGNC Symbol;Acc:HGNC:12640]	X
15	44250018	44427271	PDE3B	phosphodiesterase 3B [Source:HGNC Symbol;Acc:HGNC:8779]	X
16	42234132	42274988	CLSTN1	calsyntenin 1 [Source:HGNC Symbol;Acc:HGNC:17447]	X
16	55712431	55942357	COP1	COP1 E3 ubiquitin ligase [Source:HGNC Symbol;Acc:HGNC:17440]	X
16	61008948	61553527	CACNA1E	calcium voltage-gated channel subunit alpha1 E [Source:HGNC Symbol;Acc:HGNC:1392]		X
16	61779979	61781670	ZNF648	zinc finger protein 648 [Source:HGNC Symbol;Acc:HGNC:18190]		X
16	62112234	62116535	TEDDM1	transmembrane epididymal protein 1 [Source:HGNC Symbol;Acc:HGNC:30233]		X
16	62171995	62226824	RGSL1	regulator of G protein signaling like 1 [Source:HGNC Symbol;Acc:HGNC:18636]		X
16	62247654	62262178	RNASEL	ribonuclease L [Source:HGNC Symbol;Acc:HGNC:10050]		X
16	62275420	62281737	RGS16	regulator of G protein signaling 16 [Source:HGNC Symbol;Acc:HGNC:9997]		X
16	62333155	62358767	RGS8	regulator of G protein signaling 8 [Source:HGNC Symbol;Acc:HGNC:16810]		X
17	8651119	8729500	BICDL1	BICD family like cargo adaptor 1 [Source:HGNC Symbol;Acc:HGNC:28095]	X
17	9693005	9783782	OAS1	2'-5'-oligoadenylate synthetase 1 [Source:HGNC Symbol;Acc:HGNC:8086]	X
17	10413395	10534490	RBM19	RNA binding motif protein 19 [Source:HGNC Symbol;Acc:HGNC:29098]	X
17	18665662	18699932	PITPNM2	phosphatidylinositol transfer protein membrane associated 2 [Source:HGNC Symbol;Acc:HGNC:21044]	X
17	20516108	20907708	TMEM132B	transmembrane protein 132B [Source:HGNC Symbol;Acc:HGNC:29397]	X
17	27081193	27109365	ZNF84	zinc finger protein 84 [Source:HGNC Symbol;Acc:HGNC:13159]	X
17	28606278	28849738	PDGFC	platelet derived growth factor C [Source:HGNC Symbol;Acc:HGNC:8801]	X
18	16007189	16043896	FANCA	FA complementation group A [Source:HGNC Symbol;Acc:HGNC:3582]		X
18	16051470	16077884	SPIRE2	spire type actin nucleation factor 2 [Source:HGNC Symbol;Acc:HGNC:30623]		X
18	16080772	16102053	TCF25	transcription factor 25 [Source:HGNC Symbol;Acc:HGNC:29181]		X
18	16104986	16105939	MC1R	melanocortin 1 receptor [Source:HGNC Symbol;Acc:HGNC:6929]		X
18	16108489	16117099	TUBB3	tubulin beta 3 class III [Source:HGNC Symbol;Acc:HGNC:20772]		X
18	16122314	16134180	DEF8	differentially expressed in FDCP 8 homolog [Source:HGNC Symbol;Acc:HGNC:25969]		X
18	16164002	16165302	DBNDD1	dysbindin domain containing 1 [Source:HGNC Symbol;Acc:HGNC:28455]		X
18	16176322	16190082	GAS8	growth arrest specific 8 [Source:HGNC Symbol;Acc:HGNC:4166]		X
18	20284232	20335853	N4BP1	NEDD4 binding protein 1 [Source:HGNC Symbol;Acc:HGNC:29850]		X
18	20536163	20617711	LONP2	lon peptidase 2, peroxisomal [Source:HGNC Symbol;Acc:HGNC:20598]		X
18	20625624	20708284	ABCC11	ATP binding cassette subfamily C member 11 [Source:HGNC Symbol;Acc:HGNC:14639]		X
18	20744739	20807263	ABCC12	ATP binding cassette subfamily C member 12 [Source:HGNC Symbol;Acc:HGNC:14640]		X
18	21195252	21426426	PHKB	phosphorylase kinase regulatory subunit beta [Source:HGNC Symbol;Acc:HGNC:8927]		X
18	21426627	21722816	ITFG1	integrin alpha FG-GAP repeat containing 1 [Source:HGNC Symbol;Acc:HGNC:30697]		X
18	21734564	21798778	NETO2	neuropilin and tolloid like 2 [Source:HGNC Symbol;Acc:HGNC:14644]		X
18	21937742	21973429	GPT2	glutamic--pyruvic transaminase 2 [Source:HGNC Symbol;Acc:HGNC:18062]		X
18	22119751	22153168	C16orf87	chromosome 16 open reading frame 87 [Source:HGNC Symbol;Acc:HGNC:33754]		X
18	22202637	22251223	MYLK3	myosin light chain kinase 3 [Source:HGNC Symbol;Acc:HGNC:29826]		X
18	22262076	22270679	ORC6	origin recognition complex subunit 6 [Source:HGNC Symbol;Acc:HGNC:17151]		X
18	22271231	22303135	VPS35	VPS35 retromer complex component [Source:HGNC Symbol;Acc:HGNC:13487]		X
18	25160630	25225054	LPCAT2	lysophosphatidylcholine acyltransferase 2 [Source:HGNC Symbol;Acc:HGNC:26032]		X
18	25249628	25303257	SLC6A2	solute carrier family 6 member 2 [Source:HGNC Symbol;Acc:HGNC:11048]		X
18	25421380	25422631	MT3	metallothionein 3 [Source:HGNC Symbol;Acc:HGNC:7408]		X
18	25451130	25453510	MT4	metallothionein 4 [Source:HGNC Symbol;Acc:HGNC:18705]		X
18	25456635	25522773	BBS2	Bardet-Biedl syndrome 2 [Source:HGNC Symbol;Acc:HGNC:967]		X
18	25529872	25562407	OGFOD1	2-oxoglutarate and iron dependent oxygenase domain containing 1 [Source:HGNC Symbol;Acc:HGNC:25585]		X
18	25562810	25580079	NUDT21	nudix hydrolase 21 [Source:HGNC Symbol;Acc:HGNC:13870]		X
18	25584406	25627971	AMFR	autocrine motility factor receptor [Source:HGNC Symbol;Acc:HGNC:463]		X
18	25631854	25810789	GNAO1	G protein subunit alpha o1 [Source:HGNC Symbol;Acc:HGNC:4389]		X
18	26052029	26078928	CES5A	carboxylesterase 5A [Source:HGNC Symbol;Acc:HGNC:26459]		X
18	26158111	26261951	NUP93	nucleoporin 93 [Source:HGNC Symbol;Acc:HGNC:28958]		X
18	26273622	26273704	MIR138-2	microRNA 138-2 [Source:HGNC Symbol;Acc:HGNC:31525]		X
18	26277672	26316261	SLC12A3	solute carrier family 12 member 3 [Source:HGNC Symbol;Acc:HGNC:10912]		X
18	26328784	26343592	HERPUD1	homocysteine inducible ER protein with ubiquitin like domain 1 [Source:HGNC Symbol;Acc:HGNC:13744]		X
18	26407703	26466262	NLRC5	NLR family CARD domain containing 5 [Source:HGNC Symbol;Acc:HGNC:29933]		X
18	26474563	26526842	CPNE2	copine 2 [Source:HGNC Symbol;Acc:HGNC:2315]		X
18	26533128	26560087	PSME3IP1	proteasome activator subunit 3 interacting protein 1 [Source:HGNC Symbol;Acc:HGNC:29856]		X
18	26583131	26607709	RSPRY1	ring finger and SPRY domain containing 1 [Source:HGNC Symbol;Acc:HGNC:29420]		X
18	26620451	26648351	PLLP	plasmolipin [Source:HGNC Symbol;Acc:HGNC:18553]		X
18	26722312	26728406	CCL22	C-C motif chemokine ligand 22 [Source:HGNC Symbol;Acc:HGNC:10621]		X
18	26782385	26793388	CCL17	C-C motif chemokine ligand 17 [Source:HGNC Symbol;Acc:HGNC:10615]		X
18	26796705	26812234	CIAPIN1	cytokine induced apoptosis inhibitor 1 [Source:HGNC Symbol;Acc:HGNC:28050]		X
18	26813734	26828810	COQ9	coenzyme Q9 [Source:HGNC Symbol;Acc:HGNC:25302]		X
18	26840087	26861817	CCDC102A	coiled-coil domain containing 102A [Source:HGNC Symbol;Acc:HGNC:28097]		X
18	26875088	26902276	ADGRG5	adhesion G protein-coupled receptor G5 [Source:HGNC Symbol;Acc:HGNC:19010]		X
18	26966612	26991056	ADGRG1	adhesion G protein-coupled receptor G1 [Source:HGNC Symbol;Acc:HGNC:4512]		X
18	26993583	27020617	ADGRG3	adhesion G protein-coupled receptor G3 [Source:HGNC Symbol;Acc:HGNC:13728]		X
18	27024863	27048291	DRC7	dynein regulatory complex subunit 7 [Source:HGNC Symbol;Acc:HGNC:25289]		X
18	27049391	27067420	KATNB1	katanin regulatory subunit B1 [Source:HGNC Symbol;Acc:HGNC:6217]		X
18	27063138	27107564	KIFC3	kinesin family member C3 [Source:HGNC Symbol;Acc:HGNC:6326]		X
18	27235099	27242165	TEPP	testis, prostate and placenta expressed [Source:HGNC Symbol;Acc:HGNC:33745]		X
18	27249522	27251282	ZNF319	zinc finger protein 319 [Source:HGNC Symbol;Acc:HGNC:13644]		X
18	27254648	27268918	USB1	U6 snRNA biogenesis phosphodiesterase 1 [Source:HGNC Symbol;Acc:HGNC:25792]		X
18	27283858	27302983	MMP15	matrix metallopeptidase 15 [Source:HGNC Symbol;Acc:HGNC:7161]		X
18	27338711	27352061	CFAP20	cilia and flagella associated protein 20 [Source:HGNC Symbol;Acc:HGNC:29523]		X
18	27357133	27394462	CSNK2A2	casein kinase 2 alpha 2 [Source:HGNC Symbol;Acc:HGNC:2459]		X
18	27430156	27461803	CCDC113	coiled-coil domain containing 113 [Source:HGNC Symbol;Acc:HGNC:25002]		X
18	27533644	27533746	U6	U6 spliceosomal RNA [Source:RFAM;Acc:RF00026]		X
18	27543966	27548314	GINS3	GINS complex subunit 3 [Source:HGNC Symbol;Acc:HGNC:25851]		X
18	27600744	27644133	NDRG4	NDRG family member 4 [Source:HGNC Symbol;Acc:HGNC:14466]		X
18	27643795	27647052	SETD6	SET domain containing 6, protein lysine methyltransferase [Source:HGNC Symbol;Acc:HGNC:26116]		X
18	27648866	27705045	CNOT1	CCR4-NOT transcription complex subunit 1 [Source:HGNC Symbol;Acc:HGNC:7877]		X
18	27679580	27679713	SNORA50A	small nucleolar RNA, H/ACA box 50A [Source:HGNC Symbol;Acc:HGNC:32643]		X
18	27772369	27783784	SLC38A7	solute carrier family 38 member 7 [Source:HGNC Symbol;Acc:HGNC:25582]		X
18	27787307	27812267	GOT2	glutamic-oxaloacetic transaminase 2 [Source:HGNC Symbol;Acc:HGNC:4433]		X
19	30831906	30914563	MYOCD	myocardin [Source:HGNC Symbol;Acc:HGNC:16067]	X
20	10152818	10190203	NAIP	NLR family apoptosis inhibitory protein [Source:HGNC Symbol;Acc:HGNC:7634]	X
20	13943835	13995798	PPWD1	peptidylprolyl isomerase domain and WD repeat containing 1 [Source:HGNC Symbol;Acc:HGNC:28954]	X
20	14052132	14326692	ADAMTS6	ADAM metallopeptidase with thrombospondin type 1 motif 6 [Source:HGNC Symbol;Acc:HGNC:222]	X
20	20004564	20381745	PDE4D	phosphodiesterase 4D [Source:HGNC Symbol;Acc:HGNC:8783]	X
20	71071372	71134417	SLC12A7	solute carrier family 12 member 7 [Source:HGNC Symbol;Acc:HGNC:10915]	X
21	19995973	20012348	RLBP1	retinaldehyde binding protein 1 [Source:HGNC Symbol;Acc:HGNC:10024]		X
21	20021947	20077025	FANCI	FA complementation group I [Source:HGNC Symbol;Acc:HGNC:25568]		X
21	20084299	20100301	POLG	DNA polymerase gamma, catalytic subunit [Source:HGNC Symbol;Acc:HGNC:9179]		X
21	20135872	20135961	MIR9	microRNA mir-9 [Source:NCBI gene (formerly Entrezgene);Acc:104795867]		X
21	20231592	20256232	RHCG	Rh family C glycoprotein [Source:HGNC Symbol;Acc:HGNC:18140]		X
21	20308595	20350065	TICRR	TOPBP1 interacting checkpoint and replication regulator [Source:HGNC Symbol;Acc:HGNC:28704]		X
21	20353890	20371229	KIF7	kinesin family member 7 [Source:HGNC Symbol;Acc:HGNC:30497]		X
21	20373023	20389141	PLIN1	perilipin 1 [Source:HGNC Symbol;Acc:HGNC:9076]		X
21	20395453	20402393	PEX11A	peroxisomal biogenesis factor 11 alpha [Source:HGNC Symbol;Acc:HGNC:8852]		X
21	20412091	20451924	WDR93	WD repeat domain 93 [Source:HGNC Symbol;Acc:HGNC:26924]		X
21	20457300	20458383	MESP1	mesoderm posterior bHLH transcription factor 1 [Source:HGNC Symbol;Acc:HGNC:29658]		X
21	20478286	20480525	MESP2	mesoderm posterior bHLH transcription factor 2 [Source:HGNC Symbol;Acc:HGNC:29659]		X
21	20482347	20515201	ANPEP	alanyl aminopeptidase, membrane [Source:HGNC Symbol;Acc:HGNC:500]		X
21	20543857	20584552	AP3S2	adaptor related protein complex 3 subunit sigma 2 [Source:HGNC Symbol;Acc:HGNC:571]		X
21	20589123	20596604	ARPIN	actin related protein 2/3 complex inhibitor [Source:HGNC Symbol;Acc:HGNC:28782]		X
21	20651199	20651305	U6	U6 spliceosomal RNA [Source:RFAM;Acc:RF00026]		X
21	20700496	20769912	ZNF710	zinc finger protein 710 [Source:HGNC Symbol;Acc:HGNC:25352]		X
21	20774493	20791429	IDH2	isocitrate dehydrogenase (NADP(+)) 2 [Source:HGNC Symbol;Acc:HGNC:5383]		X
21	20864348	20911390	SEMA4B	semaphorin 4B [Source:HGNC Symbol;Acc:HGNC:10730]		X
21	20906713	20911640	CIB1	calcium and integrin binding 1 [Source:HGNC Symbol;Acc:HGNC:16920]		X
21	20919914	20921071	GDPGP1	GDP-D-glucose phosphorylase 1 [Source:HGNC Symbol;Acc:HGNC:34360]		X
21	20925395	20930925	NGRN	neugrin, neurite outgrowth associated [Source:HGNC Symbol;Acc:HGNC:18077]		X
21	20935992	20964672	VPS33B	VPS33B late endosome and lysosome associated [Source:HGNC Symbol;Acc:HGNC:12712]		X
21	20964662	20984512	PRC1	protein regulator of cytokinesis 1 [Source:HGNC Symbol;Acc:HGNC:9341]		X
21	20992707	20998321	RCCD1	RCC1 domain containing 1 [Source:HGNC Symbol;Acc:HGNC:30457]		X
21	21001790	21015926	UNC45A	unc-45 myosin chaperone A [Source:HGNC Symbol;Acc:HGNC:30594]		X
21	21019459	21020723	HDDC3	HD domain containing 3 [Source:HGNC Symbol;Acc:HGNC:30522]		X
21	21029095	21047280	MAN2A2	mannosidase alpha class 2A member 2 [Source:HGNC Symbol;Acc:HGNC:6825]		X
21	21055729	21066207	FES	FES proto-oncogene, tyrosine kinase [Source:HGNC Symbol;Acc:HGNC:3657]		X
21	21069530	21076789	FURIN	furin, paired basic amino acid cleaving enzyme [Source:HGNC Symbol;Acc:HGNC:8568]		X
21	21127031	21191359	BLM	BLM RecQ like helicase [Source:HGNC Symbol;Acc:HGNC:1058]		X
21	21812043	21869954	SLC28A1	solute carrier family 28 member 1 [Source:HGNC Symbol;Acc:HGNC:11001]		X
21	21946911	22089517	PDE8A	phosphodiesterase 8A [Source:HGNC Symbol;Acc:HGNC:8793]		X
21	22138475	22221904	CPEB1	cytoplasmic polyadenylation element binding protein 1 [Source:HGNC Symbol;Acc:HGNC:21744]		X
21	22257715	22294077	AP3B2	adaptor related protein complex 3 subunit beta 2 [Source:HGNC Symbol;Acc:HGNC:567]		X
21	22326076	22326202	SCARNA15	small Cajal body-specific RNA 15 [Source:HGNC Symbol;Acc:HGNC:32572]		X
21	22329284	22350581	FSD2	fibronectin type III and SPRY domain containing 2 [Source:HGNC Symbol;Acc:HGNC:18024]		X
21	22374373	22392390	WHAMM	WASP homolog associated with actin, golgi membranes and microtubules [Source:HGNC Symbol;Acc:HGNC:30493]		X
21	22407508	22496622	HOMER2	homer scaffold protein 2 [Source:HGNC Symbol;Acc:HGNC:17513]		X
21	23313471	23317451	MEX3B	mex-3 RNA binding family member B [Source:HGNC Symbol;Acc:HGNC:25297]		X
21	23390041	23500881	EFL1	elongation factor like GTPase 1 [Source:HGNC Symbol;Acc:HGNC:25789]		X
21	23503746	23521139	SAXO2	stabilizer of axonemal microtubules 2 [Source:HGNC Symbol;Acc:HGNC:33727]		X
21	23559190	23931341	ADAMTSL3	ADAMTS like 3 [Source:HGNC Symbol;Acc:HGNC:14633]		X
21	23944408	24053516	SH3GL3	SH3 domain containing GRB2 like 3, endophilin A3 [Source:HGNC Symbol;Acc:HGNC:10832]		X
21	24191895	24220590	BNC1	basonuclin 1 [Source:HGNC Symbol;Acc:HGNC:1081]		X
21	24278347	24352906	HDGFL3	HDGF like 3 [Source:HGNC Symbol;Acc:HGNC:24937]		X
21	24354481	24384339	TM6SF1	transmembrane 6 superfamily member 1 [Source:HGNC Symbol;Acc:HGNC:11860]		X
21	24427525	24473119	BTBD1	BTB domain containing 1 [Source:HGNC Symbol;Acc:HGNC:1120]		X
21	24752813	24773737	MORF4L1	mortality factor 4 like 1 [Source:HGNC Symbol;Acc:HGNC:16989]		X
21	24781890	24803502	CTSH	cathepsin H [Source:NCBI gene (formerly Entrezgene);Acc:102170638]		X
21	24819505	24923276	RASGRF1	Ras protein specific guanine nucleotide releasing factor 1 [Source:HGNC Symbol;Acc:HGNC:9875]		X
21	25014915	25014997	chi-mir-184	chi-mir-184 [Source:miRBase;Acc:MI0030656]		X
21	25077161	25078768	ANKRD34C	ankyrin repeat domain 34C [Source:HGNC Symbol;Acc:HGNC:33888]		X
21	25098454	25109333	TMED3	transmembrane p24 trafficking protein 3 [Source:HGNC Symbol;Acc:HGNC:28889]		X
21	25176768	25211257	MINAR1	membrane integral NOTCH2 associated receptor 1 [Source:HGNC Symbol;Acc:HGNC:29172]		X
21	25567394	25594099	MTHFS	methenyltetrahydrofolate synthetase [Source:HGNC Symbol;Acc:HGNC:7437]		X
21	25605743	25611587	BCL2A1	BCL2 related protein A1 [Source:HGNC Symbol;Acc:HGNC:991]		X
21	25734815	25768969	FAH	fumarylacetoacetate hydrolase [Source:HGNC Symbol;Acc:HGNC:3579]		X
21	25892166	26081547	ARNT2	aryl hydrocarbon receptor nuclear translocator 2 [Source:HGNC Symbol;Acc:HGNC:16876]
21	26172937	26230257	ABHD17C	abhydrolase domain containing 17C, depalmitoylase [Source:HGNC Symbol;Acc:HGNC:26925]		X
21	26357364	26422866	CEMIP	cell migration inducing hyaluronidase 1 [Source:HGNC Symbol;Acc:HGNC:29213]		X
21	26449474	26456855	MESD	mesoderm development LRP chaperone [Source:HGNC Symbol;Acc:HGNC:13520]		X
21	26473368	26474456	TLNRD1	talin rod domain containing 1 [Source:HGNC Symbol;Acc:HGNC:13519]		X
21	26495929	26496035	U6	U6 spliceosomal RNA [Source:RFAM;Acc:RF00026]		X
21	26575549	26598455	CFAP161	cilia and flagella associated protein 161 [Source:HGNC Symbol;Acc:HGNC:26782]		X
21	26739416	26747442	STARD5	StAR related lipid transfer domain containing 5 [Source:HGNC Symbol;Acc:HGNC:18065]		X
21	26757112	26812140	TMC3	transmembrane channel like 3 [Source:HGNC Symbol;Acc:HGNC:22995]		X
21	26956435	26963200	MCEE	methylmalonyl-CoA epimerase [Source:HGNC Symbol;Acc:HGNC:16732]		X
21	26963533	26975963	MPHOSPH10	M-phase phosphoprotein 10 [Source:HGNC Symbol;Acc:HGNC:7213]
21	26979730	27000716	FAN1	FANCD2 and FANCI associated nuclease 1 [Source:HGNC Symbol;Acc:HGNC:29170]	X	X
21	27004408	27045313	MTMR10	myotubularin related protein 10 [Source:HGNC Symbol;Acc:HGNC:25999]
21	27054158	27154972	TRPM1	transient receptor potential cation channel subfamily M member 1 [Source:HGNC Symbol;Acc:HGNC:7146]	X	X
21	27110004	27110110	chi-mir-211	chi-mir-211 [Source:miRBase;Acc:MI0030688]		X
21	27256849	27294974	KLF13	Kruppel like factor 13 [Source:HGNC Symbol;Acc:HGNC:13672]		X
21	27348988	27349094	U6	U6 spliceosomal RNA [Source:RFAM;Acc:RF00026]		X
21	27594697	27723737	APBA2	amyloid beta precursor protein binding family A member 2 [Source:HGNC Symbol;Acc:HGNC:579]		X
21	27728573	27968541	FAM189A1	family with sequence similarity 189 member A1 [Source:HGNC Symbol;Acc:HGNC:29075]		X
21	27876467	27876564	U6	U6 spliceosomal RNA [Source:RFAM;Acc:RF00026]		X
21	28023633	28186840	TJP1	tight junction protein 1 [Source:HGNC Symbol;Acc:HGNC:11827]		X
21	28154561	28154643	U4	U4 spliceosomal RNA [Source:RFAM;Acc:RF00015]		X
21	28377924	28422167	TARS3	threonyl-tRNA synthetase 3 [Source:HGNC Symbol;Acc:HGNC:24728]
21	28424946	28438193	TM2D3	TM2 domain containing 3 [Source:HGNC Symbol;Acc:HGNC:24128]
21	28576132	28747245	PCSK6	proprotein convertase subtilisin/kexin type 6 [Source:HGNC Symbol;Acc:HGNC:8569]		X
21	28759533	28772320	SNRPA1	small nuclear ribonucleoprotein polypeptide A' [Source:HGNC Symbol;Acc:HGNC:11152]
21	29176021	29176127	U6	U6 spliceosomal RNA [Source:RFAM;Acc:RF00026]		X
21	41487685	41706654	NUBPL	NUBP iron-sulfur cluster assembly factor, mitochondrial [Source:HGNC Symbol;Acc:HGNC:20278]	X
21	46902005	47144485	MIPOL1	mirror-image polydactyly 1 [Source:HGNC Symbol;Acc:HGNC:21460]	X
21	57539964	57768058	UNC79	unc-79 homolog, NALCN channel complex subunit [Source:HGNC Symbol;Acc:HGNC:19966]	X
21	60599746	60669068	AK7	adenylate kinase 7 [Source:HGNC Symbol;Acc:HGNC:20091]	X
22	5137927	5329861	GADL1	glutamate decarboxylase like 1 [Source:HGNC Symbol;Acc:HGNC:27949]	X
22	7231341	7333970	GLB1	galactosidase beta 1 [Source:HGNC Symbol;Acc:HGNC:4298]	X
23	8636607	8868298	JARID2	jumonji and AT-rich interaction domain containing 2 [Source:HGNC Symbol;Acc:HGNC:6196]	X
23	24649196	25095279	PKHD1	PKHD1 ciliary IPT domain containing fibrocystin/polyductin [Source:HGNC Symbol;Acc:HGNC:9016]	X
23	29926098	30269982	RUNX2	RUNX family transcription factor 2 [Source:HGNC Symbol;Acc:HGNC:10472]	X
23	43105587	43213340	FAM83B	family with sequence similarity 83 member B [Source:HGNC Symbol;Acc:HGNC:21357]	X
24	21264209	21319198	ELP2	elongator acetyltransferase complex subunit 2 [Source:HGNC Symbol;Acc:HGNC:18248]	X
25	98828	130775	NPRL3	NPR3 like, GATOR1 complex subunit [Source:HGNC Symbol;Acc:HGNC:14124]	X
25	13902629	13935121	MARF1	meiosis regulator and mRNA stability factor 1 [Source:HGNC Symbol;Acc:HGNC:29562]	X
25	16576134	16657775	SYT17	synaptotagmin 17 [Source:HGNC Symbol;Acc:HGNC:24119]	X
25	28427155	28921023	CALN1	calneuron 1 [Source:HGNC Symbol;Acc:HGNC:13248]	X
26	15636872	16441719	ATRNL1	attractin like 1 [Source:HGNC Symbol;Acc:HGNC:29063]	X
26	32466925	32597139	CRTAC1	cartilage acidic protein 1 [Source:HGNC Symbol;Acc:HGNC:14882]	X
26	38481748	38531670	PCGF5	polycomb group ring finger 5 [Source:HGNC Symbol;Acc:HGNC:28264]	X
26	45818690	46885319	PCDH15	protocadherin related 15 [Source:HGNC Symbol;Acc:HGNC:14674]	X
27	30611486	30693922	IRF2	interferon regulatory factor 2 [Source:HGNC Symbol;Acc:HGNC:6117]	X
27	41944947	42435245	CSMD1	CUB and Sushi multiple domains 1 [Source:HGNC Symbol;Acc:HGNC:14026]	X
28	9842112	9922991	SH2D4B	SH2 domain containing 4B [Source:HGNC Symbol;Acc:HGNC:31440]	X
28	34898927	35485914	RYR2	ryanodine receptor 2 [Source:HGNC Symbol;Acc:HGNC:10484]	X
28	35850982	35972511	MTR	5-methyltetrahydrofolate-homocysteine methyltransferase [Source:HGNC Symbol;Acc:HGNC:7468]	X
28	43463054	43601198	URB2	URB2 ribosome biogenesis homolog [Source:HGNC Symbol;Acc:HGNC:28967]	X
29	24190181	24617454	NAV2	neuron navigator 2 [Source:HGNC Symbol;Acc:HGNC:15997]	X
29	40822316	40831199	BEST1	bestrophin 1 [Source:HGNC Symbol;Acc:HGNC:12703]	X
29	48611725	49173801	SHANK2	SH3 and multiple ankyrin repeat domains 2 [Source:HGNC Symbol;Acc:HGNC:14295]	X
